# Supplementary material for: Deciphering the Transcriptional Metabolic Profile of Adipose-Derived Stem Cells During Osteogenic Differentiation and Epigenetic Drug Treatment
Source: Cells. 2025 Jan 17;14(2):135. doi: 10.3390/cells14020135 (PMC11763738; doi:10.3390/cells14020135)
Supplement: Supplementary file 1 [file cells-14-00135-s001.zip]

Archive with 7 entries (7 files):
- Supplementary Figure Legends.pdf
- Supplementary Figure S1.pdf
- Supplementary Figure S2.pdf
- Supplementary Figure S3.pdf
- Supplementary Figure S4.pdf
- Supplementary Table S1.xlsx
- Supplementary Table S2.xlsx
