# Supplementary material for: Deciphering the Transcriptional Metabolic Profile of Adipose-Derived Stem Cells During Osteogenic Differentiation and Epigenetic Drug Treatment
Source: Cells. 2025 Jan 17;14(2):135. doi: 10.3390/cells14020135 (PMC11763738; doi:10.3390/cells14020135)
Supplement: Supplementary file 1 [file cells-14-00135-s001.zip › Supplementary Table S1.xlsx]

## Sheet: Legend
Supplementary Table S1. Nanostring pathway annotation at distinct time points of osteogenic differentiation . Total number of genes in each Nanostring Pathway and number of modulated genes, as well as relative log2 fold changes, are reported.

## Sheet: DMSO T7 vs T0
Metabolic Pathways Panel Functional Annotations	Genes in the Pathway	Modulated Genes	Fold Changes	Modulated Gene Count	Total Gene Count
Cell cycle	['ABL1', 'AKT1', 'AKT2', 'AKT3', 'BRCA1', 'BRCA2', 'BRCC3', 'BRIP1', 'BUB1', 'BUB1B', 'CCNA1', 'CCNA2', 'CCNB2', 'CCND1', 'CDC20', 'CDCA5', 'CDCA8', 'CENPA', 'CLSPN', 'EXO1', 'FOXM1', 'GSK3B', 'GTSE1', 'HJURP', 'HSPA2', 'JAK2', 'KIF2C', 'MAPK1', 'MKI67', 'MYBL2', 'MYC', 'NCAPH', 'NDC1', 'NPM1', 'NUP205', 'NUP62', 'PLK1', 'POLE', 'PRIM1', 'PRIM2', 'PSMA3', 'PSMA7', 'PSMB1', 'PSMB10', 'PSMB3', 'PSM…	['BRCA1', 'BRCA2', 'BRIP1', 'BUB1', 'BUB1B', 'CCNA1', 'CCNA2', 'CCNB2', 'CCND1', 'CDC20', 'CDCA5', 'CDCA8', 'CENPA', 'CLSPN', 'EXO1', 'FOXM1', 'GTSE1', 'HJURP', 'KIF2C', 'MKI67', 'MYBL2', 'MYC', 'NCAPH', 'NUP62', 'PLK1', 'PSMB10', 'RAD51', 'RRM2', 'SEM1', 'TK1', 'TPX2', 'TYMS', 'UBE2C']	[-1.7479244162384415, -1.3784965489367793, -1.5166649686953182, -2.1321330851131353, -1.9758905778183236, 2.1588819018305547, -2.106761301840296, -1.7898975302860147, -1.3977040152074864, -2.179148786462174, -1.9720987945787691, -2.2168296163910575, -1.8387421741092105, -1.880693037999336, -1.5658947641184078, -1.606699666968321, -2.4919250583728307, -2.446236337270179, -1.9844724241969591, -2.02…	33	65
Cytokine & Chemokine Signaling	['A2M', 'AKT1', 'AKT2', 'AKT3', 'ALOX12', 'ALOX15', 'ALOX5', 'AOX1', 'BCL2', 'BCL2L1', 'BIRC3', 'BRAF', 'CBL', 'CCL13', 'CCL19', 'CCL4', 'CCL5', 'CCND1', 'CD27', 'CD36', 'CD4', 'CD40LG', 'CSF3R', 'CXCL9', 'CXCR6', 'EGFR', 'FASLG', 'FLT1', 'FLT3', 'FPR1', 'GNG12', 'GSK3B', 'HIF1A', 'HLA-A', 'HLA-C', 'HLA-DQA1', 'HLA-DRB1', 'HLA-E', 'HMOX1', 'HRAS', 'IFNG', 'IL10', 'IL2', 'IL21R', 'IL2RA', 'IL4', '…	['A2M', 'ALOX5', 'AOX1', 'CCL13', 'CCL19', 'CCND1', 'CD36', 'CD40LG', 'HLA-E', 'IL10', 'IL21R', 'IL2RA', 'IL4', 'IL7', 'IRF4', 'ITGAM', 'ITGB2', 'KPNA2', 'LEPR', 'MYC', 'NGFR', 'NUP62', 'PDGFRB', 'PIK3R1', 'PSMB10', 'RPS6KA1', 'SOD2', 'SOX2', 'STAT3', 'STAT5A', 'TNFRSF17', 'TNFRSF4']	[3.496380312722355, -1.2704024658014132, 3.663891172967384, 1.858274637643676, 1.6098371693601854, -1.3977040152074864, -2.9695498774818363, 2.3418620222561213, 1.1913943482001346, 2.3485632213908287, -3.514277508305537, 1.9586409702389427, 1.1970368470595536, 1.0346976207480894, 2.724365557386573, 2.1545099490556248, 1.5403516140208644, -1.5817534503294848, 1.2793511894261242, 1.6936811987008902…	32	124
Amino Acid Synthesis	['AADAT', 'ACAA2', 'ACAT1', 'ACAT2', 'ACSF3', 'ADH1A', 'ADH1B', 'ADH1C', 'ADH4', 'ADH6', 'ADH7', 'AGXT', 'AGXT2', 'ALDH2', 'AMDHD1', 'AOC1', 'AOC3', 'AOX1', 'ARG1', 'ASH1L', 'ASL', 'ASNS', 'ASPA', 'ASS1', 'BHMT', 'BHMT2', 'CAD', 'CPS1', 'DAO', 'DDC', 'DMGDH', 'ECHS1', 'EHHADH', 'EZH2', 'FAH', 'FAHD1', 'FOLH1', 'FTCD', 'GAD1', 'GATM', 'GCDH', 'GCLC', 'GLS', 'GLS2', 'GLUD1', 'GLUL', 'GLYAT', 'GLYCT…	['ADH1A', 'ADH1B', 'ADH1C', 'ADH6', 'ADH7', 'ALDH2', 'AOC1', 'AOC3', 'AOX1', 'ASNS', 'ASPA', 'DMGDH', 'EZH2', 'GATM', 'GCLC', 'GLUL', 'GLYAT', 'GLYCTK', 'GPT', 'HPD', 'IL4I1', 'MAT1A', 'NAT8L', 'NOS3', 'PGAM2', 'SDS']	[8.454297216258862, 8.491709831816724, 2.8239931676380476, -1.3545495164565604, -1.9060238517909862, 1.5878028518808354, 1.3881296258153268, 2.1087062594425, 3.663891172967384, 1.4023513640844738, 2.4638150478838114, 1.2428745217010515, -1.4115814286000568, -2.2027636145875156, 1.361739896269276, 2.445423494888772, 1.4673929043399805, 1.4271420806807922, 1.1879329505930751, 1.4259729769599996, 1.…	26	95
Transcriptional Regulation	['AR', 'ASCL1', 'ATF4', 'ATF7', 'CLOCK', 'CREB3L3', 'EOMES', 'FOXM1', 'FOXP3', 'HIF1A', 'HIF3A', 'HNF4A', 'HSF1', 'HSF2', 'IRF1', 'IRF4', 'KMT2A', 'KMT2D', 'KMT2E', 'MYB', 'MYBL1', 'MYBL2', 'MYC', 'MYCL', 'MYCN', 'NFAT5', 'NFE2L2', 'NFKB1', 'NFKB2', 'NR2F1', 'PPARG', 'RELA', 'REST', 'RUNX1', 'RUNX2', 'SOX2', 'SPIB', 'SREBF1', 'SREBF2', 'STAT1', 'STAT3', 'STAT5A', 'STAT6', 'TBX21', 'TP53', 'TP63',…	['AR', 'ATF4', 'CREB3L3', 'FOXM1', 'HIF3A', 'IRF4', 'MYB', 'MYBL1', 'MYBL2', 'MYC', 'MYCL', 'NFAT5', 'NR2F1', 'RUNX2', 'SOX2', 'SPIB', 'SREBF1', 'SREBF2', 'STAT3', 'STAT5A', 'TP63', 'ZNF253', 'ZNF91', 'ZNF93']	[2.0723638542333647, 1.7139073935544722, 1.1879329505930751, -1.606699666968321, 6.502801875704466, 2.724365557386573, -1.6828547014827355, -2.7841762279429987, -1.461865133322691, 1.6936811987008902, 1.8649920572924938, 1.0175520336096733, 2.766368367516064, 1.5957797109745486, -1.0759488532332984, 1.2630344058337937, 1.5395311129798053, 1.0743093075506038, 1.4648011529296827, 1.2097533201410564…	24	58
DNA Damage Repair	['ABL1', 'BRCA1', 'BRCA2', 'BRCC3', 'BRIP1', 'CCNA1', 'CCNA2', 'CLSPN', 'COPS6', 'DTL', 'EME1', 'ERCC6', 'EXO1', 'FANCA', 'FANCD2', 'FANCI', 'GPS1', 'KPNA2', 'MAPK8', 'MSH2', 'PCLAF', 'POLE', 'RAD51', 'RAD51AP1', 'TIMELESS', 'TP53', 'UBE2T', 'WRN', 'XRCC2']	['BRCA1', 'BRCA2', 'BRIP1', 'CCNA1', 'CCNA2', 'CLSPN', 'DTL', 'EME1', 'EXO1', 'FANCA', 'FANCD2', 'FANCI', 'KPNA2', 'PCLAF', 'RAD51', 'RAD51AP1', 'TIMELESS', 'UBE2T', 'XRCC2']	[-1.7479244162384415, -1.3784965489367793, -1.5166649686953182, 2.1588819018305547, -2.106761301840296, -1.880693037999336, -2.0673317010922303, -1.220078461542651, -1.5658947641184078, -1.7718717619989697, -1.4703533572400358, -2.0142393246161556, -1.5817534503294848, -1.8503566617993337, -1.3910173821035672, -1.8412028400447884, -1.6981094211280943, -1.635102942508728, -1.3346738832382774]	19	29
AMPK	['ACACA', 'ACACB', 'AKT1', 'AKT1S1', 'AKT2', 'AKT3', 'CAB39', 'CCNA1', 'CCNA2', 'CCND1', 'CD36', 'CPT1A', 'CREB3L3', 'FASN', 'FBP1', 'G6PC', 'GYS2', 'HNF4A', 'INSR', 'LEPR', 'MLYCD', 'MTOR', 'PCK1', 'PCK2', 'PDPK1', 'PFKFB1', 'PFKL', 'PFKM', 'PIK3CA', 'PIK3CB', 'PIK3CD', 'PIK3R1', 'PIK3R2', 'PIK3R3', 'PPARG', 'PPARGC1A', 'PRKAA1', 'PRKAA2', 'PRKAB1', 'PRKAB2', 'PRKAG1', 'PRKAG2', 'RPS6KB1', 'RPS6…	['ACACB', 'CCNA1', 'CCNA2', 'CCND1', 'CD36', 'CREB3L3', 'G6PC', 'INSR', 'LEPR', 'MLYCD', 'PCK2', 'PFKFB1', 'PIK3R1', 'PPARGC1A', 'SCD', 'SREBF1']	[1.1689882693933613, 2.1588819018305547, -2.106761301840296, -1.3977040152074864, -2.9695498774818363, 1.1879329505930751, 1.6702097873396675, 1.041840561237204, 1.2793511894261242, 1.0489476056452878, 1.290697295792505, 1.1671099858352587, 1.6402742858155739, 2.578676237873725, 1.6379504701906067, 1.5395311129798053]	16	48
MAPK	['AKT1', 'AKT2', 'AKT3', 'ATF4', 'BRAF', 'CACNA1A', 'CACNA1E', 'CACNB4', 'CACNG2', 'CACNG3', 'CACNG7', 'CD14', 'CMKLR1', 'EFNA4', 'EGFR', 'FASLG', 'FGF1', 'FLT1', 'FLT3', 'GNG12', 'HRAS', 'HSPA2', 'INSR', 'KRAS', 'MAP2K1', 'MAP2K2', 'MAP2K3', 'MAP3K12', 'MAPK1', 'MAPK8', 'MAPK8IP1', 'MAPT', 'MRAS', 'MYC', 'MYD88', 'NFKB1', 'NFKB2', 'NGFR', 'NRAS', 'PDGFB', 'PDGFRB', 'PPM1A', 'PRKCG', 'PTPN5', 'RE…	['ATF4', 'CACNA1A', 'CACNA1E', 'CACNB4', 'CACNG2', 'CD14', 'CMKLR1', 'FGF1', 'INSR', 'MAP3K12', 'MRAS', 'MYC', 'NGFR', 'PDGFRB', 'RPS6KA1']	[1.7139073935544722, 1.2197477000808843, -1.8780094756213894, 1.0642414085549263, -1.0655369626841824, 2.406069469969604, 3.2292008107579186, -1.9525079940083776, 1.041840561237204, 1.0402473749370742, -1.13199617999692, 1.6936811987008902, 7.507944196518831, 2.649431822662474, -1.564952539989662]	15	53
Glycolisis	['ADH1A', 'ADH1B', 'ADH1C', 'ADH4', 'ADH6', 'ADH7', 'ALDH2', 'ALDOA', 'ALDOB', 'ENO1', 'ENO3', 'FBP1', 'G6PC', 'GAPDH', 'GAPDHS', 'GCK', 'GPI', 'HK1', 'HK2', 'HK3', 'LDHA', 'LDHB', 'LDHC', 'NDC1', 'NUP205', 'NUP62', 'PCK1', 'PCK2', 'PDHA1', 'PFKFB1', 'PFKL', 'PFKM', 'PGAM2', 'PGK1', 'PGM2', 'PKLR', 'PKM', 'RANBP2', 'SEC13', 'TPR']	['ADH1A', 'ADH1B', 'ADH1C', 'ADH6', 'ADH7', 'ALDH2', 'ENO3', 'G6PC', 'GCK', 'HK3', 'NUP62', 'PCK2', 'PFKFB1', 'PGAM2']	[8.454297216258862, 8.491709831816724, 2.8239931676380476, -1.3545495164565604, -1.9060238517909862, 1.5878028518808354, 2.4491306979472522, 1.6702097873396675, -1.0384741478146355, 1.460552158531213, -1.1348843986361101, 1.290697295792505, 1.1671099858352587, -1.2867134023033044]	14	40
Nucleotide Synthesis	['ADA', 'ADK', 'AK3', 'AMPD1', 'AMPD2', 'AMPD3', 'APRT', 'CAD', 'CDA', 'CDK9', 'CTPS1', 'DCK', 'DGUOK', 'GART', 'GDA', 'GMPR', 'GMPR2', 'GMPS', 'HPRT1', 'IMPDH1', 'IMPDH2', 'NME1', 'NME2', 'NPR1', 'NPR2', 'NT5E', 'PGM2', 'PKLR', 'PKM', 'PNP', 'POLE', 'PPAT', 'PRIM1', 'PRIM2', 'PRPS1', 'RRM1', 'RRM2', 'TK1', 'TK2', 'TYMP', 'TYMS', 'UCK1', 'UCK2', 'UCKL1', 'UMPS', 'UPP1', 'UPP2', 'XDH']	['CDA', 'DCK', 'NPR1', 'PNP', 'PRPS1', 'RRM1', 'RRM2', 'TK1', 'TYMP', 'TYMS', 'UPP1', 'XDH']	[-1.0390147519182944, -1.798732334627741, 1.3464699991361444, -1.9685359893264354, -2.3755943199848737, -1.4422637047660323, -1.6790713017983803, -1.5303250566366025, 1.6485747863096192, -1.3324798553296475, 1.3921999289444846, -1.701439160537065]	12	48
Tryptophan Kynurenine Metabolism	['AADAT', 'AANAT', 'ACAT1', 'ACAT2', 'ACMSD', 'AFMID', 'ALDH2', 'AOC1', 'AOX1', 'ASMT', 'CAT', 'CYP1A1', 'CYP1A2', 'CYP1B1', 'DDC', 'ECHS1', 'EHHADH', 'GCDH', 'HAAO', 'HADH', 'IDO1', 'IDO2', 'IL4I1', 'INMT', 'KMO', 'KYAT1', 'KYAT3', 'KYNU', 'OGDH', 'OGDHL', 'TDO2', 'TPH1']	['ALDH2', 'AOC1', 'AOX1', 'CAT', 'CYP1A1', 'IDO1', 'IL4I1', 'INMT', 'KMO', 'KYNU', 'TPH1']	[1.5878028518808354, 1.3881296258153268, 3.663891172967384, 1.115829865678996, -1.0384741478146355, 1.3959286763311394, 1.0825745677685532, 3.92494187589129, 1.1879329505930751, 1.3703684499451156, 1.54252723440076]	11	32
TCR & Costimulatory Signaling	['ADORA2A', 'AKT1', 'AKT2', 'AKT3', 'CARD11', 'CD247', 'CD27', 'CD274', 'CD276', 'CD28', 'CD3D', 'CD3E', 'CD3G', 'CD4', 'CD40LG', 'CD8A', 'CD8B', 'CTLA4', 'GRAP2', 'GSK3B', 'HRAS', 'ICOS', 'IFNG', 'IL10', 'IL2', 'IL4', 'ITK', 'KIR3DL3', 'KRAS', 'LAG3', 'LAT', 'LCK', 'MAP2K1', 'MAP2K2', 'MAPK1', 'NFKB1', 'NRAS', 'PDCD1', 'PDCD1LG2', 'PDPK1', 'PIK3CA', 'PIK3CB', 'PIK3CD', 'PIK3R1', 'PIK3R2', 'PIK3R…	['ADORA2A', 'CARD11', 'CD274', 'CD40LG', 'ICOS', 'IL10', 'IL4', 'PDCD1LG2', 'PIK3R1', 'TNFRSF4']	[1.3881296258153268, -1.1968328749058295, 1.6273411029917078, 2.3418620222561213, -1.3460597573602604, 2.3485632213908287, 1.1970368470595536, -1.3588808509756065, 1.6402742858155739, 1.6897853256764281]	10	55
Reactive Oxygen Response	['ABL1', 'AKT1', 'APOE', 'ATOX1', 'BCL2', 'CA12', 'CAT', 'DUOX1', 'DUOX2', 'EGFR', 'ERCC6', 'FDX1', 'FDXR', 'GCLC', 'GPX1', 'GPX4', 'HMOX1', 'IDH1', 'JAK2', 'KRT1', 'MPO', 'MSRB2', 'MTF1', 'NDUFA12', 'NDUFA6', 'NDUFB4', 'NDUFS8', 'NOX1', 'NOX3', 'NOX4', 'NQO1', 'PEBP1', 'PRDX1', 'PRDX5', 'PRKN', 'PTGS1', 'PTGS2', 'SELENOK', 'SLC7A11', 'SOD1', 'SOD3', 'TXN2', 'WRN']	['APOE', 'CAT', 'DUOX2', 'FDXR', 'GCLC', 'GPX4', 'NOX3', 'PRKN', 'SELENOK', 'SLC7A11']	[6.6548226457127955, 1.115829865678996, 1.758136294041817, 2.318607736595751, 1.361739896269276, 1.1724623653284627, -1.0384741478146355, 1.8280054313674838, -1.0686599959002294, 1.3355396729508253]	10	43
Antigen Presentation	['AP2S1', 'BTK', 'CD14', 'CD36', 'CDC20', 'CTSA', 'CTSD', 'CTSL', 'CTSS', 'CYBB', 'HERC1', 'HLA-A', 'HLA-C', 'HLA-DQA1', 'HLA-DRB1', 'HLA-E', 'ITCH', 'ITGB5', 'KEAP1', 'KIF2C', 'LAG3', 'LY96', 'MYD88', 'PSMA3', 'PSMA7', 'PSMB1', 'PSMB10', 'PSMB3', 'PSMC1', 'PSMD13', 'PSME2', 'SEC13', 'TLR2', 'TLR4', 'UBE2C', 'VHL']	['CD14', 'CD36', 'CDC20', 'HLA-E', 'KIF2C', 'PSMB10', 'TLR2', 'TLR4', 'UBE2C']	[2.406069469969604, -2.9695498774818363, -2.179148786462174, 1.1913943482001346, -1.9844724241969591, 1.297083276698578, 1.916061181500104, 2.4225449054931114, -2.033135342673481]	9	36
Fatty Acid Oxidation	['ACAA2', 'ACADL', 'ACAT1', 'ACAT2', 'ACOT12', 'ACOX1', 'ADH1A', 'ADH1B', 'ADH1C', 'ADH4', 'ADH6', 'ADH7', 'ALDH2', 'CPT1A', 'CYP4A11', 'CYP4A22', 'ECHS1', 'EHHADH', 'GCDH', 'HADH', 'MCAT', 'PRKAA2', 'PRKAB2', 'PRKAG2']	['ACADL', 'ACOT12', 'ADH1A', 'ADH1B', 'ADH1C', 'ADH6', 'ADH7', 'ALDH2', 'CYP4A11']	[1.3628360384675686, 1.2940613014544184, 8.454297216258862, 8.491709831816724, 2.8239931676380476, -1.3545495164565604, -1.9060238517909862, 1.5878028518808354, 1.776561768512001]	9	24
TLR Signaling	['APOB', 'BIRC3', 'BTK', 'CD14', 'CD180', 'CD36', 'CTSL', 'CTSS', 'EEA1', 'ITGAM', 'ITGB2', 'LY86', 'LY96', 'MAP2K1', 'MAP2K3', 'MAPK1', 'MAPK8', 'MYD88', 'NFKB1', 'NFKB2', 'NOD2', 'PIK3R4', 'RELA', 'RPS6KA1', 'S100A1', 'S100A12', 'TBK1', 'TLR10', 'TLR2', 'TLR4', 'TLR7', 'TRAF6']	['CD14', 'CD36', 'ITGAM', 'ITGB2', 'RPS6KA1', 'TLR2', 'TLR4', 'TLR7']	[2.406069469969604, -2.9695498774818363, 2.1545099490556248, 1.5403516140208644, -1.564952539989662, 1.916061181500104, 2.4225449054931114, 1.3688290698563907]	8	32
Glutamine Metabolism	['ASNS', 'ASPA', 'ASPG', 'DGLUCY', 'FOLH1', 'FOLH1B', 'GADL1', 'GLRX', 'GLS', 'GLS2', 'GLUD1', 'GLUL', 'GOT1', 'GOT2', 'GPT', 'GRIN1', 'KYAT1', 'LTC4S', 'NAALAD2', 'NAT8L', 'OAT', 'PHGDH', 'PSAT1', 'PSPH', 'PTGES', 'PYCR1', 'PYCR2', 'PYCR3', 'RIMKLA', 'RIMKLB', 'SERINC1', 'SERINC2', 'SERINC3', 'SERINC5', 'SRR']	['ASNS', 'ASPA', 'GLRX', 'GLUL', 'GPT', 'NAALAD2', 'NAT8L', 'PTGES']	[1.4023513640844738, 2.4638150478838114, 1.301730761837699, 2.445423494888772, 1.1879329505930751, 1.5027749565081012, 1.462848979195032, -1.185778531456481]	8	35
NF-kB	['BCL2', 'BCL2A1', 'BCL2L1', 'BIRC3', 'BTK', 'CARD11', 'CCL13', 'CCL19', 'CCL4', 'CD14', 'CD40LG', 'LAT', 'LCK', 'LTA', 'LTB', 'LY96', 'MYD88', 'NFKB1', 'NFKB2', 'PLCG1', 'PTGS2', 'RELA', 'TLR4', 'TNF', 'TRAF1', 'TRAF6', 'ZAP70']	['CARD11', 'CCL13', 'CCL19', 'CD14', 'CD40LG', 'TLR4', 'TRAF1']	[-1.1968328749058295, 1.858274637643676, 1.6098371693601854, 2.406069469969604, 2.3418620222561213, 2.4225449054931114, 1.7187454887983986]	7	27
Nucleotide Salvage	['ADA', 'ADAL', 'ADK', 'AMPD1', 'AMPD2', 'AMPD3', 'APRT', 'CDA', 'DCK', 'DGUOK', 'GMPR', 'GMPR2', 'HPRT1', 'PNP', 'PUDP', 'TK1', 'TK2', 'TYMP', 'UCK1', 'UCK2', 'UCKL1', 'UPP1', 'UPP2']	['CDA', 'DCK', 'PNP', 'TK1', 'TYMP', 'UPP1']	[-1.0390147519182944, -1.798732334627741, -1.9685359893264354, -1.5303250566366025, 1.6485747863096192, 1.3921999289444846]	6	23
mTOR	['AKT1', 'AKT1S1', 'AKT2', 'AKT3', 'ATP6V1F', 'BRAF', 'CAB39', 'DEPTOR', 'FNIP1', 'FNIP2', 'GSK3B', 'HRAS', 'INSR', 'KRAS', 'LAMTOR2', 'LAMTOR4', 'LAMTOR5', 'MAP2K1', 'MAP2K2', 'MAPK1', 'MAPKAP1', 'MLST8', 'MTOR', 'NRAS', 'PDPK1', 'PIK3CA', 'PIK3CB', 'PIK3CD', 'PIK3R1', 'PIK3R2', 'PIK3R3', 'PPM1A', 'PRKAA1', 'PRKAA2', 'PRKAB1', 'PRKAB2', 'PRKAG1', 'PRKAG2', 'PRKCG', 'PRR5', 'PTEN', 'RICTOR', 'RPS…	['DEPTOR', 'INSR', 'PIK3R1', 'RPS6KA1', 'WNT1', 'WNT2']	[3.1791435314716914, 1.041840561237204, 1.6402742858155739, -1.564952539989662, 1.2211723831741919, -2.7037276457521235]	6	57
Vitamin & Cofactor Metabolism	['ACACA', 'ACACB', 'AKR1C4', 'AKT1', 'AOX1', 'APOA1', 'APOA2', 'APOA4', 'APOB', 'APOC2', 'APOC3', 'APOE', 'APOM', 'CYP8B1', 'FASN', 'IDH1', 'NADK', 'NADK2', 'NOS3', 'NT5E', 'PTGS2', 'RBP4', 'SHMT1', 'SHMT2', 'SLC2A1', 'SLC2A3', 'TTPA', 'TTR']	['ACACB', 'AOX1', 'APOE', 'NOS3', 'TTR']	[1.1689882693933613, 3.663891172967384, 6.6548226457127955, 1.291105171420462, 1.512812714965321]	5	28
Hypoxia	['CA9', 'HIF1A', 'HIF3A', 'PSMA3', 'PSMA7', 'PSMB1', 'PSMB10', 'PSMB3', 'PSMC1', 'PSMD13', 'PSME2', 'SEM1', 'VEGFA', 'VHL']	['CA9', 'HIF3A', 'PSMB10', 'SEM1']	[1.304727354133754, 6.502801875704466, 1.297083276698578, 1.1879329505930751]	4	14
Mitochondrial Respiration	['ATP5F1D', 'ATP5ME', 'ATP6V1F', 'COX14', 'COX4I1', 'COX5A', 'COX5B', 'COX6A1', 'COX6B1', 'COX7B', 'COX7C', 'COX8A', 'CS', 'D2HGDH', 'FAHD1', 'FH', 'GLUD1', 'IDH2', 'IDH3A', 'IDH3B', 'IDH3G', 'L2HGDH', 'LDHA', 'LDHB', 'LDHC', 'ME2', 'MPC1', 'MPC2', 'NCOA2', 'NCOR1', 'NDUFA1', 'NDUFA11', 'NDUFA12', 'NDUFA13', 'NDUFA2', 'NDUFA3', 'NDUFA4', 'NDUFA6', 'NDUFA7', 'NDUFB1', 'NDUFB10', 'NDUFB11', 'NDUFB2…	['PDK3', 'PDK4', 'PPARGC1A', 'SOD2']	[-1.1089789204898777, 6.7482511980572815, 2.578676237873725, 2.798752500451814]	4	73
Fatty Acid Synthesis	['ACACA', 'ACACB', 'ACSF3', 'CBR4', 'FABP5', 'FASN', 'HACD2', 'HSD17B8', 'MCAT', 'SCD', 'SLC25A1', 'TBXAS1', 'TECR']	['ACACB', 'FABP5', 'HSD17B8', 'SCD']	[1.1689882693933613, -1.0014132104473703, 1.5079515998943187, 1.6379504701906067]	4	13
Endocytosis	['ACAP2', 'AP2S1', 'APOB', 'ARF5', 'ARPC4', 'CBL', 'CD3D', 'CD3G', 'CD4', 'CHMP2A', 'CHMP6', 'COPS6', 'EEA1', 'EGFR', 'FOLR1', 'FOLR3', 'GAPVD1', 'GPS1', 'HLA-A', 'HLA-C', 'HLA-E', 'HRAS', 'HSPA2', 'IL2RA', 'ITCH', 'NEDD8', 'PIK3C2A', 'SLC2A8', 'SMAD2', 'SMAD3', 'SNF8', 'STAM2', 'TF', 'TFRC', 'TRAF6', 'USP8', 'VPS28', 'WASHC4']	['FOLR3', 'HLA-E', 'IL2RA', 'SLC2A8']	[-2.0175800776341206, 1.1913943482001346, 1.9586409702389427, -1.286909505708946]	4	38
Autophagy	['AKT1', 'AKT1S1', 'AKT2', 'AKT3', 'ATG101', 'ATG2B', 'BAD', 'BCL2', 'BCL2L1', 'CHMP2A', 'CHMP6', 'CTSD', 'CTSL', 'DEPTOR', 'ERN1', 'GABARAP', 'HIF1A', 'HRAS', 'KRAS', 'LAMTOR2', 'LAMTOR4', 'LAMTOR5', 'MAP1LC3B', 'MAP2K1', 'MAP2K2', 'MAPK1', 'MAPK8', 'MLST8', 'MRAS', 'MTOR', 'NRAS', 'PDPK1', 'PIK3CA', 'PIK3CB', 'PIK3CD', 'PIK3R1', 'PIK3R2', 'PIK3R3', 'PIK3R4', 'PRKAA1', 'PRKAA2', 'PRKAB1', 'PRKAB…	['DEPTOR', 'MRAS', 'PIK3R1']	[3.1791435314716914, -1.13199617999692, 1.6402742858155739]	3	54
Arginine Metabolism	['ACY1', 'ARG1', 'ASL', 'ASS1', 'CPS1', 'GLS', 'GLS2', 'GLUD1', 'GLUL', 'GOT1', 'GOT2', 'GPT', 'NOS1', 'NOS2', 'NOS3', 'OTC']	['GLUL', 'GPT', 'NOS3']	[2.445423494888772, 1.1879329505930751, 1.291105171420462]	3	16

## Sheet: DMSO T14 vs T0
Metabolic Pathways Panel Functional Annotations	Genes in the Pathway	Modulated Genes	Fold Changes	Modulated Gene Count	Total Gene Count
Cytokine & Chemokine Signaling	['A2M', 'AKT1', 'AKT2', 'AKT3', 'ALOX12', 'ALOX15', 'ALOX5', 'AOX1', 'BCL2', 'BCL2L1', 'BIRC3', 'BRAF', 'CBL', 'CCL13', 'CCL19', 'CCL4', 'CCL5', 'CCND1', 'CD27', 'CD36', 'CD4', 'CD40LG', 'CSF3R', 'CXCL9', 'CXCR6', 'EGFR', 'FASLG', 'FLT1', 'FLT3', 'FPR1', 'GNG12', 'GSK3B', 'HIF1A', 'HLA-A', 'HLA-C', 'HLA-DQA1', 'HLA-DRB1', 'HLA-E', 'HMOX1', 'HRAS', 'IFNG', 'IL10', 'IL2', 'IL21R', 'IL2RA', 'IL4', '…	['A2M', 'ALOX5', 'AOX1', 'BCL2L1', 'BIRC3', 'CCL13', 'CCL19', 'CCL5', 'CD36', 'CD40LG', 'CXCL9', 'CXCR6', 'FLT1', 'HLA-E', 'HMOX1', 'IL10', 'IL2', 'IL21R', 'IL2RA', 'IL7', 'IRF1', 'IRF4', 'ITGAM', 'ITK', 'KPNA2', 'LCK', 'LEPR', 'MYC', 'NFKB2', 'NGFR', 'NOD2', 'NUP62', 'PDGFB', 'PDGFRB', 'PSMB10', 'RPS6KA1', 'SOD2', 'SQSTM1', 'STAT6', 'TNF', 'TNFRSF17']	[4.102532555409976, -2.0112272554232544, 3.169346866641599, 1.4227417375254565, 1.1768777620840793, 2.636273646713864, 1.3833286395515056, 1.4274724585320215, -3.711556088348572, 1.4399121679178735, -1.7712127925544734, 1.5723624639415226, -1.3437705899763162, 1.1060591881779944, -1.4861333379781367, 1.0848248901754733, -1.3075728019102921, -2.1412340976913202, 1.593301801633886, 1.37705066612544…	41	124
Cell cycle	['ABL1', 'AKT1', 'AKT2', 'AKT3', 'BRCA1', 'BRCA2', 'BRCC3', 'BRIP1', 'BUB1', 'BUB1B', 'CCNA1', 'CCNA2', 'CCNB2', 'CCND1', 'CDC20', 'CDCA5', 'CDCA8', 'CENPA', 'CLSPN', 'EXO1', 'FOXM1', 'GSK3B', 'GTSE1', 'HJURP', 'HSPA2', 'JAK2', 'KIF2C', 'MAPK1', 'MKI67', 'MYBL2', 'MYC', 'NCAPH', 'NDC1', 'NPM1', 'NUP205', 'NUP62', 'PLK1', 'POLE', 'PRIM1', 'PRIM2', 'PSMA3', 'PSMA7', 'PSMB1', 'PSMB10', 'PSMB3', 'PSM…	['BRCA1', 'BRCA2', 'BRIP1', 'BUB1', 'BUB1B', 'CCNA1', 'CCNA2', 'CCNB2', 'CDC20', 'CDCA5', 'CDCA8', 'CENPA', 'CLSPN', 'EXO1', 'FOXM1', 'GTSE1', 'HJURP', 'KIF2C', 'MKI67', 'MYBL2', 'MYC', 'NCAPH', 'NUP62', 'PLK1', 'PRIM1', 'PSMB10', 'RAD51', 'RRM2', 'TK1', 'TPX2', 'TYMS', 'UBE2C']	[-2.3371009259169795, -1.8425652873325247, -2.176727144213826, -2.1764584433359766, -1.974320404161241, 2.3746985701425305, -2.3988619605593664, -1.8568624676760233, -2.1789304113704246, -2.019924077013169, -2.439420248488514, -1.9359870791862355, -2.076920383511049, -2.1339628959307193, -1.647917787969209, -2.335102823449481, -2.5413577314075018, -1.769066093165784, -2.2138845763886943, -1.78563…	32	65
Amino Acid Synthesis	['AADAT', 'ACAA2', 'ACAT1', 'ACAT2', 'ACSF3', 'ADH1A', 'ADH1B', 'ADH1C', 'ADH4', 'ADH6', 'ADH7', 'AGXT', 'AGXT2', 'ALDH2', 'AMDHD1', 'AOC1', 'AOC3', 'AOX1', 'ARG1', 'ASH1L', 'ASL', 'ASNS', 'ASPA', 'ASS1', 'BHMT', 'BHMT2', 'CAD', 'CPS1', 'DAO', 'DDC', 'DMGDH', 'ECHS1', 'EHHADH', 'EZH2', 'FAH', 'FAHD1', 'FOLH1', 'FTCD', 'GAD1', 'GATM', 'GCDH', 'GCLC', 'GLS', 'GLS2', 'GLUD1', 'GLUL', 'GLYAT', 'GLYCT…	['ACSF3', 'ADH1A', 'ADH1B', 'ADH1C', 'ADH6', 'ADH7', 'AGXT2', 'ALDH2', 'AOC1', 'AOC3', 'AOX1', 'ARG1', 'ASNS', 'ASPA', 'BHMT', 'EZH2', 'GATM', 'GCLC', 'GLUL', 'GLYCTK', 'HDC', 'HPD', 'IL4I1', 'NAT8L', 'NOS1', 'NOS3', 'OGDHL', 'PHGDH', 'PSAT1', 'SHMT2', 'TH']	[1.6404576133128599, 8.877620327303921, 8.584402502131187, 3.574132567520405, -1.2616275846195484, -2.0422282353892975, 1.4582906972327279, 1.0984304838659213, 1.0793224526614058, 2.2604184576267827, 3.169346866641599, 1.218580807386429, 3.009939235268477, 2.1428440553664077, -1.496831590442491, -1.7358245317643897, -2.3389679981858267, 1.8979821716465695, 1.5882676683624521, 1.2327225173177312, …	31	95
Transcriptional Regulation	['AR', 'ASCL1', 'ATF4', 'ATF7', 'CLOCK', 'CREB3L3', 'EOMES', 'FOXM1', 'FOXP3', 'HIF1A', 'HIF3A', 'HNF4A', 'HSF1', 'HSF2', 'IRF1', 'IRF4', 'KMT2A', 'KMT2D', 'KMT2E', 'MYB', 'MYBL1', 'MYBL2', 'MYC', 'MYCL', 'MYCN', 'NFAT5', 'NFE2L2', 'NFKB1', 'NFKB2', 'NR2F1', 'PPARG', 'RELA', 'REST', 'RUNX1', 'RUNX2', 'SOX2', 'SPIB', 'SREBF1', 'SREBF2', 'STAT1', 'STAT3', 'STAT5A', 'STAT6', 'TBX21', 'TP53', 'TP63',…	['AR', 'ATF4', 'CREB3L3', 'EOMES', 'FOXM1', 'HIF3A', 'IRF1', 'IRF4', 'MYBL1', 'MYBL2', 'MYC', 'MYCL', 'MYCN', 'NFKB2', 'NR2F1', 'RUNX2', 'SREBF1', 'STAT6', 'TBX21', 'ZNF93']	[1.0455543084365713, 1.9998968818542675, 1.480939436177928, 1.2226434339583754, -1.647917787969209, 6.098489863399364, 1.1750138781151118, 2.392914688380704, -4.110982200202023, -1.7856311181483024, 1.9207200496745365, 2.324323935528017, 2.037625072299917, 1.376186685951894, 3.371331610899587, 1.7097050966324723, 1.7237780289785694, 1.214210847617289, 1.3810173903463407, -1.4648089343139667]	20	58
DNA Damage Repair	['ABL1', 'BRCA1', 'BRCA2', 'BRCC3', 'BRIP1', 'CCNA1', 'CCNA2', 'CLSPN', 'COPS6', 'DTL', 'EME1', 'ERCC6', 'EXO1', 'FANCA', 'FANCD2', 'FANCI', 'GPS1', 'KPNA2', 'MAPK8', 'MSH2', 'PCLAF', 'POLE', 'RAD51', 'RAD51AP1', 'TIMELESS', 'TP53', 'UBE2T', 'WRN', 'XRCC2']	['BRCA1', 'BRCA2', 'BRIP1', 'CCNA1', 'CCNA2', 'CLSPN', 'DTL', 'EME1', 'EXO1', 'FANCA', 'FANCD2', 'FANCI', 'KPNA2', 'MSH2', 'PCLAF', 'RAD51', 'RAD51AP1', 'TIMELESS', 'UBE2T', 'XRCC2']	[-2.3371009259169795, -1.8425652873325247, -2.176727144213826, 2.3746985701425305, -2.3988619605593664, -2.076920383511049, -1.981608285212878, -1.348778996825853, -2.1339628959307193, -2.2247784310817242, -1.6788794358524772, -2.081920357640346, -1.897525353770055, -1.1837506003674774, -1.8967947178730113, -1.8624185187201656, -2.34917560173774, -1.9005525279532227, -1.9656048374463804, -1.97204…	20	29
Glycolisis	['ADH1A', 'ADH1B', 'ADH1C', 'ADH4', 'ADH6', 'ADH7', 'ALDH2', 'ALDOA', 'ALDOB', 'ENO1', 'ENO3', 'FBP1', 'G6PC', 'GAPDH', 'GAPDHS', 'GCK', 'GPI', 'HK1', 'HK2', 'HK3', 'LDHA', 'LDHB', 'LDHC', 'NDC1', 'NUP205', 'NUP62', 'PCK1', 'PCK2', 'PDHA1', 'PFKFB1', 'PFKL', 'PFKM', 'PGAM2', 'PGK1', 'PGM2', 'PKLR', 'PKM', 'RANBP2', 'SEC13', 'TPR']	['ADH1A', 'ADH1B', 'ADH1C', 'ADH6', 'ADH7', 'ALDH2', 'ENO3', 'GCK', 'HK2', 'HK3', 'NUP62', 'PCK1', 'PCK2']	[8.877620327303921, 8.584402502131187, 3.574132567520405, -1.2616275846195484, -2.0422282353892975, 1.0984304838659213, 1.7052567344388683, 1.3168571053399405, 1.3346509463272698, 2.3243921348388437, -1.0566709144790105, 1.4582906972327279, 2.029522142216481]	13	40
Reactive Oxygen Response	['ABL1', 'AKT1', 'APOE', 'ATOX1', 'BCL2', 'CA12', 'CAT', 'DUOX1', 'DUOX2', 'EGFR', 'ERCC6', 'FDX1', 'FDXR', 'GCLC', 'GPX1', 'GPX4', 'HMOX1', 'IDH1', 'JAK2', 'KRT1', 'MPO', 'MSRB2', 'MTF1', 'NDUFA12', 'NDUFA6', 'NDUFB4', 'NDUFS8', 'NOX1', 'NOX3', 'NOX4', 'NQO1', 'PEBP1', 'PRDX1', 'PRDX5', 'PRKN', 'PTGS1', 'PTGS2', 'SELENOK', 'SLC7A11', 'SOD1', 'SOD3', 'TXN2', 'WRN']	['APOE', 'FDXR', 'GCLC', 'GPX1', 'GPX4', 'HMOX1', 'KRT1', 'NOX3', 'NOX4', 'PRKN', 'PTGS1', 'SELENOK', 'SLC7A11']	[5.710202525843957, 2.889466082906957, 1.8979821716465695, 1.0523880586666503, 1.0881574232011264, -1.4861333379781367, 1.8878584951433206, 2.0497530351971, 1.2208677765014047, 1.719655709046125, 1.4918048851635393, -1.1843262580745328, 2.863171722937452]	13	43
Nucleotide Synthesis	['ADA', 'ADK', 'AK3', 'AMPD1', 'AMPD2', 'AMPD3', 'APRT', 'CAD', 'CDA', 'CDK9', 'CTPS1', 'DCK', 'DGUOK', 'GART', 'GDA', 'GMPR', 'GMPR2', 'GMPS', 'HPRT1', 'IMPDH1', 'IMPDH2', 'NME1', 'NME2', 'NPR1', 'NPR2', 'NT5E', 'PGM2', 'PKLR', 'PKM', 'PNP', 'POLE', 'PPAT', 'PRIM1', 'PRIM2', 'PRPS1', 'RRM1', 'RRM2', 'TK1', 'TK2', 'TYMP', 'TYMS', 'UCK1', 'UCK2', 'UCKL1', 'UMPS', 'UPP1', 'UPP2', 'XDH']	['AMPD1', 'DCK', 'GDA', 'PNP', 'PRIM1', 'PRPS1', 'RRM1', 'RRM2', 'TK1', 'TYMP', 'TYMS', 'UPP1']	[-1.014213859219701, -1.8451633268929357, 1.0793224526614058, -1.2312453833223886, -1.3554259815604024, -2.2610258809710757, -1.5290442782608373, -2.124907250114804, -1.7619426384173391, 2.9149398006643326, -1.63994940628503, 2.630484311463193]	12	48
NF-kB	['BCL2', 'BCL2A1', 'BCL2L1', 'BIRC3', 'BTK', 'CARD11', 'CCL13', 'CCL19', 'CCL4', 'CD14', 'CD40LG', 'LAT', 'LCK', 'LTA', 'LTB', 'LY96', 'MYD88', 'NFKB1', 'NFKB2', 'PLCG1', 'PTGS2', 'RELA', 'TLR4', 'TNF', 'TRAF1', 'TRAF6', 'ZAP70']	['BCL2L1', 'BIRC3', 'BTK', 'CARD11', 'CCL13', 'CCL19', 'CD40LG', 'LCK', 'LY96', 'NFKB2', 'TLR4', 'TNF']	[1.4227417375254565, 1.1768777620840793, -1.2121532368316097, -1.5056400480597503, 2.636273646713864, 1.3833286395515056, 1.4399121679178735, 1.2940613014544184, 1.0472810149603018, 1.376186685951894, 2.19021239672226, -1.4186041142990362]	12	27
MAPK	['AKT1', 'AKT2', 'AKT3', 'ATF4', 'BRAF', 'CACNA1A', 'CACNA1E', 'CACNB4', 'CACNG2', 'CACNG3', 'CACNG7', 'CD14', 'CMKLR1', 'EFNA4', 'EGFR', 'FASLG', 'FGF1', 'FLT1', 'FLT3', 'GNG12', 'HRAS', 'HSPA2', 'INSR', 'KRAS', 'MAP2K1', 'MAP2K2', 'MAP2K3', 'MAP3K12', 'MAPK1', 'MAPK8', 'MAPK8IP1', 'MAPT', 'MRAS', 'MYC', 'MYD88', 'NFKB1', 'NFKB2', 'NGFR', 'NRAS', 'PDGFB', 'PDGFRB', 'PPM1A', 'PRKCG', 'PTPN5', 'RE…	['ATF4', 'CACNA1E', 'CMKLR1', 'FGF1', 'FLT1', 'MYC', 'NFKB2', 'NGFR', 'PDGFB', 'PDGFRB', 'RPS6KA1', 'TNF']	[1.9998968818542675, -1.2715459056893115, 3.1531610840405433, -1.2826182759199014, -1.3437705899763162, 1.9207200496745365, 1.376186685951894, 4.516146009631618, 1.3443345079356421, 2.38499640186945, -2.8809313685458378, -1.4186041142990362]	12	53
AMPK	['ACACA', 'ACACB', 'AKT1', 'AKT1S1', 'AKT2', 'AKT3', 'CAB39', 'CCNA1', 'CCNA2', 'CCND1', 'CD36', 'CPT1A', 'CREB3L3', 'FASN', 'FBP1', 'G6PC', 'GYS2', 'HNF4A', 'INSR', 'LEPR', 'MLYCD', 'MTOR', 'PCK1', 'PCK2', 'PDPK1', 'PFKFB1', 'PFKL', 'PFKM', 'PIK3CA', 'PIK3CB', 'PIK3CD', 'PIK3R1', 'PIK3R2', 'PIK3R3', 'PPARG', 'PPARGC1A', 'PRKAA1', 'PRKAA2', 'PRKAB1', 'PRKAB2', 'PRKAG1', 'PRKAG2', 'RPS6KB1', 'RPS6…	['CCNA1', 'CCNA2', 'CD36', 'CREB3L3', 'GYS2', 'LEPR', 'PCK1', 'PCK2', 'PPARGC1A', 'PRKAB2', 'SCD', 'SREBF1']	[2.3746985701425305, -2.3988619605593664, -3.711556088348572, 1.480939436177928, -1.3585968049347592, 1.4385038304561297, 1.4582906972327279, 2.029522142216481, 1.8055616402345533, 1.055080706746197, 1.7872603224383103, 1.7237780289785694]	12	48
TLR Signaling	['APOB', 'BIRC3', 'BTK', 'CD14', 'CD180', 'CD36', 'CTSL', 'CTSS', 'EEA1', 'ITGAM', 'ITGB2', 'LY86', 'LY96', 'MAP2K1', 'MAP2K3', 'MAPK1', 'MAPK8', 'MYD88', 'NFKB1', 'NFKB2', 'NOD2', 'PIK3R4', 'RELA', 'RPS6KA1', 'S100A1', 'S100A12', 'TBK1', 'TLR10', 'TLR2', 'TLR4', 'TLR7', 'TRAF6']	['BIRC3', 'BTK', 'CD36', 'ITGAM', 'LY96', 'NFKB2', 'NOD2', 'RPS6KA1', 'TLR2', 'TLR4']	[1.1768777620840793, -1.2121532368316097, -3.711556088348572, 2.785687004759603, 1.0472810149603018, 1.376186685951894, 1.6342902130847246, -2.8809313685458378, 2.563900885193327, 2.19021239672226]	10	32
Antigen Presentation	['AP2S1', 'BTK', 'CD14', 'CD36', 'CDC20', 'CTSA', 'CTSD', 'CTSL', 'CTSS', 'CYBB', 'HERC1', 'HLA-A', 'HLA-C', 'HLA-DQA1', 'HLA-DRB1', 'HLA-E', 'ITCH', 'ITGB5', 'KEAP1', 'KIF2C', 'LAG3', 'LY96', 'MYD88', 'PSMA3', 'PSMA7', 'PSMB1', 'PSMB10', 'PSMB3', 'PSMC1', 'PSMD13', 'PSME2', 'SEC13', 'TLR2', 'TLR4', 'UBE2C', 'VHL']	['BTK', 'CD36', 'CDC20', 'HLA-E', 'KIF2C', 'LY96', 'PSMB10', 'TLR2', 'TLR4', 'UBE2C']	[-1.2121532368316097, -3.711556088348572, -2.1789304113704246, 1.1060591881779944, -1.769066093165784, 1.0472810149603018, 1.2734856833573651, 2.563900885193327, 2.19021239672226, -2.0347372404213226]	10	36
TCR & Costimulatory Signaling	['ADORA2A', 'AKT1', 'AKT2', 'AKT3', 'CARD11', 'CD247', 'CD27', 'CD274', 'CD276', 'CD28', 'CD3D', 'CD3E', 'CD3G', 'CD4', 'CD40LG', 'CD8A', 'CD8B', 'CTLA4', 'GRAP2', 'GSK3B', 'HRAS', 'ICOS', 'IFNG', 'IL10', 'IL2', 'IL4', 'ITK', 'KIR3DL3', 'KRAS', 'LAG3', 'LAT', 'LCK', 'MAP2K1', 'MAP2K2', 'MAPK1', 'NFKB1', 'NRAS', 'PDCD1', 'PDCD1LG2', 'PDPK1', 'PIK3CA', 'PIK3CB', 'PIK3CD', 'PIK3R1', 'PIK3R2', 'PIK3R…	['ADORA2A', 'CARD11', 'CD274', 'CD40LG', 'ICOS', 'IL10', 'IL2', 'ITK', 'LCK', 'TNF']	[1.0793224526614058, -1.5056400480597503, 1.812372996824229, 1.4399121679178735, -1.0206594705660927, 1.0848248901754733, -1.3075728019102921, -1.3075728019102921, 1.2940613014544184, -1.4186041142990362]	10	55
Tryptophan Kynurenine Metabolism	['AADAT', 'AANAT', 'ACAT1', 'ACAT2', 'ACMSD', 'AFMID', 'ALDH2', 'AOC1', 'AOX1', 'ASMT', 'CAT', 'CYP1A1', 'CYP1A2', 'CYP1B1', 'DDC', 'ECHS1', 'EHHADH', 'GCDH', 'HAAO', 'HADH', 'IDO1', 'IDO2', 'IL4I1', 'INMT', 'KMO', 'KYAT1', 'KYAT3', 'KYNU', 'OGDH', 'OGDHL', 'TDO2', 'TPH1']	['ALDH2', 'AOC1', 'AOX1', 'CYP1A1', 'CYP1A2', 'IL4I1', 'INMT', 'OGDHL', 'TPH1']	[1.0984304838659213, 1.0793224526614058, 3.169346866641599, -1.1746785314129469, 1.5402736831611081, 1.1025003010558998, 3.0235112895116942, -1.1277555471983727, 1.49435995194025]	9	32
Glutamine Metabolism	['ASNS', 'ASPA', 'ASPG', 'DGLUCY', 'FOLH1', 'FOLH1B', 'GADL1', 'GLRX', 'GLS', 'GLS2', 'GLUD1', 'GLUL', 'GOT1', 'GOT2', 'GPT', 'GRIN1', 'KYAT1', 'LTC4S', 'NAALAD2', 'NAT8L', 'OAT', 'PHGDH', 'PSAT1', 'PSPH', 'PTGES', 'PYCR1', 'PYCR2', 'PYCR3', 'RIMKLA', 'RIMKLB', 'SERINC1', 'SERINC2', 'SERINC3', 'SERINC5', 'SRR']	['ASNS', 'ASPA', 'GLRX', 'GLUL', 'LTC4S', 'NAALAD2', 'NAT8L', 'PHGDH', 'PSAT1']	[3.009939235268477, 2.1428440553664077, 1.9957489758498934, 1.5882676683624521, -2.4064979180413264, 1.193423020825031, 1.2734510217791322, 1.0783050120073645, 2.6202621939149373]	9	35
Mitochondrial Respiration	['ATP5F1D', 'ATP5ME', 'ATP6V1F', 'COX14', 'COX4I1', 'COX5A', 'COX5B', 'COX6A1', 'COX6B1', 'COX7B', 'COX7C', 'COX8A', 'CS', 'D2HGDH', 'FAHD1', 'FH', 'GLUD1', 'IDH2', 'IDH3A', 'IDH3B', 'IDH3G', 'L2HGDH', 'LDHA', 'LDHB', 'LDHC', 'ME2', 'MPC1', 'MPC2', 'NCOA2', 'NCOR1', 'NDUFA1', 'NDUFA11', 'NDUFA12', 'NDUFA13', 'NDUFA2', 'NDUFA3', 'NDUFA4', 'NDUFA6', 'NDUFA7', 'NDUFB1', 'NDUFB10', 'NDUFB11', 'NDUFB2…	['IDH2', 'NDUFA11', 'PDK3', 'PDK4', 'PPARGC1A', 'PRKAB2', 'SLC16A8', 'SOD2']	[-1.0380795769308369, -1.014213859219701, -2.382242458640558, 5.234994406123193, 1.8055616402345533, 1.055080706746197, -1.8296285510712567, 2.922014423120509]	8	73
Fatty Acid Oxidation	['ACAA2', 'ACADL', 'ACAT1', 'ACAT2', 'ACOT12', 'ACOX1', 'ADH1A', 'ADH1B', 'ADH1C', 'ADH4', 'ADH6', 'ADH7', 'ALDH2', 'CPT1A', 'CYP4A11', 'CYP4A22', 'ECHS1', 'EHHADH', 'GCDH', 'HADH', 'MCAT', 'PRKAA2', 'PRKAB2', 'PRKAG2']	['ADH1A', 'ADH1B', 'ADH1C', 'ADH6', 'ADH7', 'ALDH2', 'CYP4A22', 'PRKAB2']	[8.877620327303921, 8.584402502131187, 3.574132567520405, -1.2616275846195484, -2.0422282353892975, 1.0984304838659213, -2.06288770595539, 1.055080706746197]	8	24
Vitamin & Cofactor Metabolism	['ACACA', 'ACACB', 'AKR1C4', 'AKT1', 'AOX1', 'APOA1', 'APOA2', 'APOA4', 'APOB', 'APOC2', 'APOC3', 'APOE', 'APOM', 'CYP8B1', 'FASN', 'IDH1', 'NADK', 'NADK2', 'NOS3', 'NT5E', 'PTGS2', 'RBP4', 'SHMT1', 'SHMT2', 'SLC2A1', 'SLC2A3', 'TTPA', 'TTR']	['AOX1', 'APOA2', 'APOA4', 'APOC2', 'APOE', 'NOS3', 'SHMT2', 'TTR']	[3.169346866641599, 1.52954938040255, 1.4719225628204942, 1.0437724020289054, 5.710202525843957, 1.5533405215479312, 1.3821112471295358, 1.4962773472390212]	8	28
mTOR	['AKT1', 'AKT1S1', 'AKT2', 'AKT3', 'ATP6V1F', 'BRAF', 'CAB39', 'DEPTOR', 'FNIP1', 'FNIP2', 'GSK3B', 'HRAS', 'INSR', 'KRAS', 'LAMTOR2', 'LAMTOR4', 'LAMTOR5', 'MAP2K1', 'MAP2K2', 'MAPK1', 'MAPKAP1', 'MLST8', 'MTOR', 'NRAS', 'PDPK1', 'PIK3CA', 'PIK3CB', 'PIK3CD', 'PIK3R1', 'PIK3R2', 'PIK3R3', 'PPM1A', 'PRKAA1', 'PRKAA2', 'PRKAB1', 'PRKAB2', 'PRKAG1', 'PRKAG2', 'PRKCG', 'PRR5', 'PTEN', 'RICTOR', 'RPS…	['DEPTOR', 'PRKAB2', 'RPS6KA1', 'SLC3A2', 'SLC7A5', 'TNF', 'WNT1', 'WNT2']	[1.505603714266185, 1.055080706746197, -2.8809313685458378, 1.7333437863274297, 1.8384777098702012, -1.4186041142990362, 1.149867349101059, -3.4081208290207208]	8	57
Amino Acid Transporters	['SLC16A11', 'SLC16A13', 'SLC16A2', 'SLC16A6', 'SLC16A7', 'SLC1A5', 'SLC27A1', 'SLC3A1', 'SLC3A2', 'SLC6A12', 'SLC6A18', 'SLC6A19', 'SLC7A11', 'SLC7A5', 'SLC7A9']	['SLC16A2', 'SLC16A6', 'SLC27A1', 'SLC3A2', 'SLC6A18', 'SLC7A11', 'SLC7A5']	[-1.0740323845362243, -1.6176780758645348, 1.0205655703944692, 1.7333437863274297, -1.8221772617631276, 2.863171722937452, 1.8384777098702012]	7	15
Nucleotide Salvage	['ADA', 'ADAL', 'ADK', 'AMPD1', 'AMPD2', 'AMPD3', 'APRT', 'CDA', 'DCK', 'DGUOK', 'GMPR', 'GMPR2', 'HPRT1', 'PNP', 'PUDP', 'TK1', 'TK2', 'TYMP', 'UCK1', 'UCK2', 'UCKL1', 'UPP1', 'UPP2']	['AMPD1', 'DCK', 'PNP', 'TK1', 'TYMP', 'UPP1']	[-1.014213859219701, -1.8451633268929357, -1.2312453833223886, -1.7619426384173391, 2.9149398006643326, 2.630484311463193]	6	23
Fatty Acid Synthesis	['ACACA', 'ACACB', 'ACSF3', 'CBR4', 'FABP5', 'FASN', 'HACD2', 'HSD17B8', 'MCAT', 'SCD', 'SLC25A1', 'TBXAS1', 'TECR']	['ACSF3', 'HACD2', 'HSD17B8', 'SCD', 'TBXAS1']	[1.6404576133128599, -1.1209892988822747, 1.7659548060663055, 1.7872603224383103, 1.6503649759427956]	5	13
Autophagy	['AKT1', 'AKT1S1', 'AKT2', 'AKT3', 'ATG101', 'ATG2B', 'BAD', 'BCL2', 'BCL2L1', 'CHMP2A', 'CHMP6', 'CTSD', 'CTSL', 'DEPTOR', 'ERN1', 'GABARAP', 'HIF1A', 'HRAS', 'KRAS', 'LAMTOR2', 'LAMTOR4', 'LAMTOR5', 'MAP1LC3B', 'MAP2K1', 'MAP2K2', 'MAPK1', 'MAPK8', 'MLST8', 'MRAS', 'MTOR', 'NRAS', 'PDPK1', 'PIK3CA', 'PIK3CB', 'PIK3CD', 'PIK3R1', 'PIK3R2', 'PIK3R3', 'PIK3R4', 'PRKAA1', 'PRKAA2', 'PRKAB1', 'PRKAB…	['BCL2L1', 'DEPTOR', 'ERN1', 'PRKAB2', 'WDR45']	[1.4227417375254565, 1.505603714266185, 1.1961484270014864, 1.055080706746197, 1.0133971305133762]	5	54
Arginine Metabolism	['ACY1', 'ARG1', 'ASL', 'ASS1', 'CPS1', 'GLS', 'GLS2', 'GLUD1', 'GLUL', 'GOT1', 'GOT2', 'GPT', 'NOS1', 'NOS2', 'NOS3', 'OTC']	['ARG1', 'GLUL', 'NOS1', 'NOS3', 'OTC']	[1.218580807386429, 1.5882676683624521, 1.1657372044788792, 1.5533405215479312, 1.5821141384121258]	5	16
Glucose Transport	['SLC2A1', 'SLC2A14', 'SLC2A3', 'SLC2A5', 'SLC2A6', 'SLC2A8']	['SLC2A14', 'SLC2A5', 'SLC2A6', 'SLC2A8']	[1.1042807170086255, 1.1371614907846326, -1.171490595780315, -2.5478695833048817]	4	6
Endocytosis	['ACAP2', 'AP2S1', 'APOB', 'ARF5', 'ARPC4', 'CBL', 'CD3D', 'CD3G', 'CD4', 'CHMP2A', 'CHMP6', 'COPS6', 'EEA1', 'EGFR', 'FOLR1', 'FOLR3', 'GAPVD1', 'GPS1', 'HLA-A', 'HLA-C', 'HLA-E', 'HRAS', 'HSPA2', 'IL2RA', 'ITCH', 'NEDD8', 'PIK3C2A', 'SLC2A8', 'SMAD2', 'SMAD3', 'SNF8', 'STAM2', 'TF', 'TFRC', 'TRAF6', 'USP8', 'VPS28', 'WASHC4']	['HLA-E', 'IL2RA', 'SLC2A8', 'TF']	[1.1060591881779944, 1.593301801633886, -2.5478695833048817, 1.593301801633886]	4	38
Hypoxia	['CA9', 'HIF1A', 'HIF3A', 'PSMA3', 'PSMA7', 'PSMB1', 'PSMB10', 'PSMB3', 'PSMC1', 'PSMD13', 'PSME2', 'SEM1', 'VEGFA', 'VHL']	['CA9', 'HIF3A', 'PSMB10']	[-1.0, 6.098489863399364, 1.2734856833573651]	3	14
MYC	['CAD', 'CCNA2', 'ENO1', 'FASLG', 'FASN', 'HERC1', 'HSPA4', 'HSPE1', 'LDHA', 'MYC', 'NME1', 'NME2', 'NPM1', 'ODC1', 'PPAT', 'RPL23', 'SRM', 'TFRC', 'THBS1', 'TP53']	['CCNA2', 'MYC', 'RPL23']	[-2.3988619605593664, 1.9207200496745365, 1.09293400789391]	3	20

## Sheet: DMSO T21 vs T0
Metabolic Pathways Panel Functional Annotations	Genes in the Pathway	Modulated Genes	Fold Changes	Modulated Gene Count	Total Gene Count
Cytokine & Chemokine Signaling	['A2M', 'AKT1', 'AKT2', 'AKT3', 'ALOX12', 'ALOX15', 'ALOX5', 'AOX1', 'BCL2', 'BCL2L1', 'BIRC3', 'BRAF', 'CBL', 'CCL13', 'CCL19', 'CCL4', 'CCL5', 'CCND1', 'CD27', 'CD36', 'CD4', 'CD40LG', 'CSF3R', 'CXCL9', 'CXCR6', 'EGFR', 'FASLG', 'FLT1', 'FLT3', 'FPR1', 'GNG12', 'GSK3B', 'HIF1A', 'HLA-A', 'HLA-C', 'HLA-DQA1', 'HLA-DRB1', 'HLA-E', 'HMOX1', 'HRAS', 'IFNG', 'IL10', 'IL2', 'IL21R', 'IL2RA', 'IL4', '…	['A2M', 'AOX1', 'BCL2', 'BCL2L1', 'CCL13', 'CCL19', 'CD36', 'CD40LG', 'CXCL9', 'CXCR6', 'FASLG', 'FLT1', 'HLA-DQA1', 'HLA-E', 'HMOX1', 'IL10', 'IL21R', 'IL2RA', 'IL4', 'IL6', 'IL7', 'IRF4', 'ITGAM', 'KPNA2', 'LEPR', 'LTB', 'MYC', 'NFKB2', 'NGFR', 'NOD2', 'NOS2', 'PDGFB', 'PDGFRB', 'PIK3CD', 'PIK3R1', 'PSMB10', 'SOD2', 'SQSTM1', 'STAT3', 'STAT5A', 'STAT6', 'TNF', 'TNFRSF4', 'TP53']	[2.944916813160268, 3.558396003467803, 1.1601743539479916, 1.2750895951950525, 3.6733268072952336, 1.485426827170242, -3.038250939294339, 1.6098371693601854, -1.9174066678262223, 1.9968602924694328, 1.0062589904716828, -2.2818646851205404, 1.0314782314731679, 1.4789560364346095, -1.3300549068579606, 1.851477475289912, -1.6735253763678248, 1.349266803477873, 1.7613890681054238, 1.3533689964040225,…	44	124
Cell cycle	['ABL1', 'AKT1', 'AKT2', 'AKT3', 'BRCA1', 'BRCA2', 'BRCC3', 'BRIP1', 'BUB1', 'BUB1B', 'CCNA1', 'CCNA2', 'CCNB2', 'CCND1', 'CDC20', 'CDCA5', 'CDCA8', 'CENPA', 'CLSPN', 'EXO1', 'FOXM1', 'GSK3B', 'GTSE1', 'HJURP', 'HSPA2', 'JAK2', 'KIF2C', 'MAPK1', 'MKI67', 'MYBL2', 'MYC', 'NCAPH', 'NDC1', 'NPM1', 'NUP205', 'NUP62', 'PLK1', 'POLE', 'PRIM1', 'PRIM2', 'PSMA3', 'PSMA7', 'PSMB1', 'PSMB10', 'PSMB3', 'PSM…	['BRCA1', 'BRCA2', 'BRIP1', 'BUB1', 'BUB1B', 'CCNA2', 'CCNB2', 'CDC20', 'CDCA5', 'CDCA8', 'CENPA', 'CLSPN', 'EXO1', 'FOXM1', 'GTSE1', 'HJURP', 'KIF2C', 'MKI67', 'MYBL2', 'MYC', 'NCAPH', 'PLK1', 'POLE', 'PRIM1', 'PRIM2', 'PSMB10', 'RAD51', 'RRM2', 'SEM1', 'TK1', 'TP53', 'TPX2', 'TYMS', 'UBE2C']	[-3.4815542978413916, -3.068295507032159, -3.2678109377741342, -3.739088040118735, -3.5284250549101808, -4.1486743013459035, -3.5887996224775716, -4.344005097218052, -3.350379558922395, -3.623638418923485, -3.087334253074231, -3.5979904721404052, -3.4040283477263, -3.055308160167811, -4.565840421999111, -4.001157861250665, -4.1842443637811195, -4.8347448510520525, -4.39943381605713, 1.92347153501…	34	65
Amino Acid Synthesis	['AADAT', 'ACAA2', 'ACAT1', 'ACAT2', 'ACSF3', 'ADH1A', 'ADH1B', 'ADH1C', 'ADH4', 'ADH6', 'ADH7', 'AGXT', 'AGXT2', 'ALDH2', 'AMDHD1', 'AOC1', 'AOC3', 'AOX1', 'ARG1', 'ASH1L', 'ASL', 'ASNS', 'ASPA', 'ASS1', 'BHMT', 'BHMT2', 'CAD', 'CPS1', 'DAO', 'DDC', 'DMGDH', 'ECHS1', 'EHHADH', 'EZH2', 'FAH', 'FAHD1', 'FOLH1', 'FTCD', 'GAD1', 'GATM', 'GCDH', 'GCLC', 'GLS', 'GLS2', 'GLUD1', 'GLUL', 'GLYAT', 'GLYCT…	['ACAT2', 'ADH1A', 'ADH1B', 'ADH1C', 'ADH7', 'ALDH2', 'AOC3', 'AOX1', 'ASNS', 'ASPA', 'BHMT', 'EZH2', 'FTCD', 'GAD1', 'GCLC', 'GLUL', 'GPT', 'HPD', 'IL4I1', 'MAT1A', 'NAT8L', 'NOS1', 'NOS2', 'PAH', 'PRODH2', 'PSAT1']	[-1.2034983688751724, 10.04912248247958, 9.761172312348318, 3.7887392438902574, -1.6560455987826388, 1.3143045954607522, 2.0493277123635685, 3.558396003467803, 1.5694397837450513, 2.298805536855616, -1.5292530681348688, -2.6255525065101004, -1.1601770248907501, 1.1127679301619497, 2.44825207121401, 1.3640632108675623, 1.7052567344388683, 2.3615242692331573, 1.8305807636955191, -3.0443941193584534…	26	95
Transcriptional Regulation	['AR', 'ASCL1', 'ATF4', 'ATF7', 'CLOCK', 'CREB3L3', 'EOMES', 'FOXM1', 'FOXP3', 'HIF1A', 'HIF3A', 'HNF4A', 'HSF1', 'HSF2', 'IRF1', 'IRF4', 'KMT2A', 'KMT2D', 'KMT2E', 'MYB', 'MYBL1', 'MYBL2', 'MYC', 'MYCL', 'MYCN', 'NFAT5', 'NFE2L2', 'NFKB1', 'NFKB2', 'NR2F1', 'PPARG', 'RELA', 'REST', 'RUNX1', 'RUNX2', 'SOX2', 'SPIB', 'SREBF1', 'SREBF2', 'STAT1', 'STAT3', 'STAT5A', 'STAT6', 'TBX21', 'TP53', 'TP63',…	['AR', 'ATF4', 'EOMES', 'FOXM1', 'FOXP3', 'HIF3A', 'HNF4A', 'IRF4', 'MYB', 'MYBL1', 'MYBL2', 'MYC', 'NFE2L2', 'NFKB2', 'NR2F1', 'RUNX2', 'SREBF1', 'STAT3', 'STAT5A', 'STAT6', 'TP53', 'ZNF43', 'ZNF91', 'ZNF93']	[2.040907943580206, 1.3645945900550926, 1.4435291240446686, -3.055308160167811, 1.8687554667217474, 5.222952365081451, 1.485426827170242, 5.0011756309553625, -1.857235113410288, -4.2239435396891665, -4.39943381605713, 1.9234715350111953, 1.053193082632508, 1.291369601752533, 3.280022635326848, 1.6406162100498192, 1.471153406222706, 1.3294491309076528, 1.017604078844602, 1.179627687106802, 1.03365…	24	58
DNA Damage Repair	['ABL1', 'BRCA1', 'BRCA2', 'BRCC3', 'BRIP1', 'CCNA1', 'CCNA2', 'CLSPN', 'COPS6', 'DTL', 'EME1', 'ERCC6', 'EXO1', 'FANCA', 'FANCD2', 'FANCI', 'GPS1', 'KPNA2', 'MAPK8', 'MSH2', 'PCLAF', 'POLE', 'RAD51', 'RAD51AP1', 'TIMELESS', 'TP53', 'UBE2T', 'WRN', 'XRCC2']	['BRCA1', 'BRCA2', 'BRIP1', 'CCNA2', 'CLSPN', 'DTL', 'EME1', 'EXO1', 'FANCA', 'FANCD2', 'FANCI', 'KPNA2', 'PCLAF', 'POLE', 'RAD51', 'RAD51AP1', 'TIMELESS', 'TP53', 'UBE2T', 'XRCC2']	[-3.4815542978413916, -3.068295507032159, -3.2678109377741342, -4.1486743013459035, -3.5979904721404052, -3.1033754504909288, -1.6415495467877366, -3.4040283477263, -3.4378930388301616, -2.8980168890805023, -3.0023869025277414, -2.4404003884640444, -5.042774023690292, -1.3772189500259246, -2.498694006177204, -3.7534466701475138, -1.7732285213782284, 1.0336578098877292, -2.512214654890198, -2.4939…	20	29
TCR & Costimulatory Signaling	['ADORA2A', 'AKT1', 'AKT2', 'AKT3', 'CARD11', 'CD247', 'CD27', 'CD274', 'CD276', 'CD28', 'CD3D', 'CD3E', 'CD3G', 'CD4', 'CD40LG', 'CD8A', 'CD8B', 'CTLA4', 'GRAP2', 'GSK3B', 'HRAS', 'ICOS', 'IFNG', 'IL10', 'IL2', 'IL4', 'ITK', 'KIR3DL3', 'KRAS', 'LAG3', 'LAT', 'LCK', 'MAP2K1', 'MAP2K2', 'MAPK1', 'NFKB1', 'NRAS', 'PDCD1', 'PDCD1LG2', 'PDPK1', 'PIK3CA', 'PIK3CB', 'PIK3CD', 'PIK3R1', 'PIK3R2', 'PIK3R…	['CARD11', 'CD28', 'CD3E', 'CD40LG', 'CD8A', 'GRAP2', 'IL10', 'IL4', 'LAT', 'MAP2K2', 'PIK3CD', 'PIK3R1', 'PTPRC', 'TIGIT', 'TNF', 'TNFRSF4']	[-1.0861566437497145, 1.0062589904716828, -1.2304521911303996, 1.6098371693601854, 1.359249721093097, 1.7802187921200905, 1.851477475289912, 1.7613890681054238, 1.4507211491715188, 1.0672049652760291, 1.0629210845332506, 1.0434120241261944, 1.2116352533271495, 1.4491857216906892, -1.0324214776923775, 2.1713182367421786]	16	55
MAPK	['AKT1', 'AKT2', 'AKT3', 'ATF4', 'BRAF', 'CACNA1A', 'CACNA1E', 'CACNB4', 'CACNG2', 'CACNG3', 'CACNG7', 'CD14', 'CMKLR1', 'EFNA4', 'EGFR', 'FASLG', 'FGF1', 'FLT1', 'FLT3', 'GNG12', 'HRAS', 'HSPA2', 'INSR', 'KRAS', 'MAP2K1', 'MAP2K2', 'MAP2K3', 'MAP3K12', 'MAPK1', 'MAPK8', 'MAPK8IP1', 'MAPT', 'MRAS', 'MYC', 'MYD88', 'NFKB1', 'NFKB2', 'NGFR', 'NRAS', 'PDGFB', 'PDGFRB', 'PPM1A', 'PRKCG', 'PTPN5', 'RE…	['ATF4', 'CD14', 'CMKLR1', 'FASLG', 'FGF1', 'FLT1', 'MAP2K2', 'MAPK8IP1', 'MYC', 'NFKB2', 'NGFR', 'PDGFB', 'PDGFRB', 'PRKCG', 'TNF', 'TP53']	[1.3645945900550926, 2.4635127954491147, 2.8316491014962564, 1.0062589904716828, -1.279530494713989, -2.2818646851205404, 1.0672049652760291, -1.1255308820838588, 1.9234715350111953, 1.291369601752533, 4.522081813277249, 1.485426827170242, 2.307609336494274, 1.5209615007923056, -1.0324214776923775, 1.0336578098877292]	16	53
Nucleotide Synthesis	['ADA', 'ADK', 'AK3', 'AMPD1', 'AMPD2', 'AMPD3', 'APRT', 'CAD', 'CDA', 'CDK9', 'CTPS1', 'DCK', 'DGUOK', 'GART', 'GDA', 'GMPR', 'GMPR2', 'GMPS', 'HPRT1', 'IMPDH1', 'IMPDH2', 'NME1', 'NME2', 'NPR1', 'NPR2', 'NT5E', 'PGM2', 'PKLR', 'PKM', 'PNP', 'POLE', 'PPAT', 'PRIM1', 'PRIM2', 'PRPS1', 'RRM1', 'RRM2', 'TK1', 'TK2', 'TYMP', 'TYMS', 'UCK1', 'UCK2', 'UCKL1', 'UMPS', 'UPP1', 'UPP2', 'XDH']	['CDA', 'DCK', 'GMPR', 'PNP', 'POLE', 'PRIM1', 'PRIM2', 'PRPS1', 'RRM1', 'RRM2', 'TK1', 'TYMP', 'TYMS', 'UPP1', 'UPP2']	[-3.180500567835775, -1.7955227781518508, 1.4096694000223855, -1.5083953483262496, -1.3772189500259246, -1.538378421663978, -1.0683329631555056, -2.089822715717817, -2.355890532255741, -4.2375161636488885, -3.240617510213334, 2.239920647048466, -2.551839207523175, 2.610719774308293, 1.2205991395133975]	15	48
NF-kB	['BCL2', 'BCL2A1', 'BCL2L1', 'BIRC3', 'BTK', 'CARD11', 'CCL13', 'CCL19', 'CCL4', 'CD14', 'CD40LG', 'LAT', 'LCK', 'LTA', 'LTB', 'LY96', 'MYD88', 'NFKB1', 'NFKB2', 'PLCG1', 'PTGS2', 'RELA', 'TLR4', 'TNF', 'TRAF1', 'TRAF6', 'ZAP70']	['BCL2', 'BCL2A1', 'BCL2L1', 'CARD11', 'CCL13', 'CCL19', 'CD14', 'CD40LG', 'LAT', 'LTB', 'LY96', 'NFKB2', 'TLR4', 'TNF', 'TRAF1']	[1.1601743539479916, 1.1884934346719287, 1.2750895951950525, -1.0861566437497145, 3.6733268072952336, 1.485426827170242, 2.4635127954491147, 1.6098371693601854, 1.4507211491715188, 1.9905603041136946, 1.7338158776100019, 1.291369601752533, 2.4891933134256177, -1.0324214776923775, 1.2842718689231263]	15	27
AMPK	['ACACA', 'ACACB', 'AKT1', 'AKT1S1', 'AKT2', 'AKT3', 'CAB39', 'CCNA1', 'CCNA2', 'CCND1', 'CD36', 'CPT1A', 'CREB3L3', 'FASN', 'FBP1', 'G6PC', 'GYS2', 'HNF4A', 'INSR', 'LEPR', 'MLYCD', 'MTOR', 'PCK1', 'PCK2', 'PDPK1', 'PFKFB1', 'PFKL', 'PFKM', 'PIK3CA', 'PIK3CB', 'PIK3CD', 'PIK3R1', 'PIK3R2', 'PIK3R3', 'PPARG', 'PPARGC1A', 'PRKAA1', 'PRKAA2', 'PRKAB1', 'PRKAB2', 'PRKAG1', 'PRKAG2', 'RPS6KB1', 'RPS6…	['ACACB', 'CCNA2', 'CD36', 'GYS2', 'HNF4A', 'LEPR', 'MLYCD', 'PCK1', 'PIK3CD', 'PIK3R1', 'PPARGC1A', 'PRKAB2', 'SCD', 'SREBF1']	[1.5875141374685393, -4.1486743013459035, -3.038250939294339, 1.434402824145775, 1.485426827170242, 1.526438084601708, 1.3476427581416908, 2.7673784463466657, 1.0629210845332506, 1.0434120241261944, 2.2419727903059647, 1.0056369833222027, 1.0234876022759953, 1.471153406222706]	14	48
TLR Signaling	['APOB', 'BIRC3', 'BTK', 'CD14', 'CD180', 'CD36', 'CTSL', 'CTSS', 'EEA1', 'ITGAM', 'ITGB2', 'LY86', 'LY96', 'MAP2K1', 'MAP2K3', 'MAPK1', 'MAPK8', 'MYD88', 'NFKB1', 'NFKB2', 'NOD2', 'PIK3R4', 'RELA', 'RPS6KA1', 'S100A1', 'S100A12', 'TBK1', 'TLR10', 'TLR2', 'TLR4', 'TLR7', 'TRAF6']	['APOB', 'CD14', 'CD180', 'CD36', 'ITGAM', 'LY96', 'NFKB2', 'NOD2', 'TLR10', 'TLR2', 'TLR4']	[1.1702514399641009, 2.4635127954491147, 1.1541231453194194, -3.038250939294339, 1.8127214318074196, 1.7338158776100019, 1.291369601752533, 1.8687554667217474, 1.7162853413265315, 3.6858914095719375, 2.4891933134256177]	11	32
Antigen Presentation	['AP2S1', 'BTK', 'CD14', 'CD36', 'CDC20', 'CTSA', 'CTSD', 'CTSL', 'CTSS', 'CYBB', 'HERC1', 'HLA-A', 'HLA-C', 'HLA-DQA1', 'HLA-DRB1', 'HLA-E', 'ITCH', 'ITGB5', 'KEAP1', 'KIF2C', 'LAG3', 'LY96', 'MYD88', 'PSMA3', 'PSMA7', 'PSMB1', 'PSMB10', 'PSMB3', 'PSMC1', 'PSMD13', 'PSME2', 'SEC13', 'TLR2', 'TLR4', 'UBE2C', 'VHL']	['CD14', 'CD36', 'CDC20', 'HLA-DQA1', 'HLA-E', 'KIF2C', 'LY96', 'PSMB10', 'TLR2', 'TLR4', 'UBE2C']	[2.4635127954491147, -3.038250939294339, -4.344005097218052, 1.0314782314731679, 1.4789560364346095, -4.1842443637811195, 1.7338158776100019, 1.2560666130550573, 3.6858914095719375, 2.4891933134256177, -3.6411796549235715]	11	36
Reactive Oxygen Response	['ABL1', 'AKT1', 'APOE', 'ATOX1', 'BCL2', 'CA12', 'CAT', 'DUOX1', 'DUOX2', 'EGFR', 'ERCC6', 'FDX1', 'FDXR', 'GCLC', 'GPX1', 'GPX4', 'HMOX1', 'IDH1', 'JAK2', 'KRT1', 'MPO', 'MSRB2', 'MTF1', 'NDUFA12', 'NDUFA6', 'NDUFB4', 'NDUFS8', 'NOX1', 'NOX3', 'NOX4', 'NQO1', 'PEBP1', 'PRDX1', 'PRDX5', 'PRKN', 'PTGS1', 'PTGS2', 'SELENOK', 'SLC7A11', 'SOD1', 'SOD3', 'TXN2', 'WRN']	['APOE', 'BCL2', 'DUOX2', 'FDXR', 'GCLC', 'GPX1', 'GPX4', 'HMOX1', 'NOX4', 'PRKN', 'SLC7A11']	[5.777500740063076, 1.1601743539479916, 3.0186960937099054, 1.8097219366015205, 2.44825207121401, 1.3336079513746129, 1.298141504645972, -1.3300549068579606, 1.3253019909141617, 1.7323256336832002, 1.6458329694111133]	11	43
mTOR	['AKT1', 'AKT1S1', 'AKT2', 'AKT3', 'ATP6V1F', 'BRAF', 'CAB39', 'DEPTOR', 'FNIP1', 'FNIP2', 'GSK3B', 'HRAS', 'INSR', 'KRAS', 'LAMTOR2', 'LAMTOR4', 'LAMTOR5', 'MAP2K1', 'MAP2K2', 'MAPK1', 'MAPKAP1', 'MLST8', 'MTOR', 'NRAS', 'PDPK1', 'PIK3CA', 'PIK3CB', 'PIK3CD', 'PIK3R1', 'PIK3R2', 'PIK3R3', 'PPM1A', 'PRKAA1', 'PRKAA2', 'PRKAB1', 'PRKAB2', 'PRKAG1', 'PRKAG2', 'PRKCG', 'PRR5', 'PTEN', 'RICTOR', 'RPS…	['DEPTOR', 'MAP2K2', 'PIK3CD', 'PIK3R1', 'PRKAB2', 'PRKCG', 'SLC3A2', 'TNF', 'WNT2']	[2.159263451107706, 1.0672049652760291, 1.0629210845332506, 1.0434120241261944, 1.0056369833222027, 1.5209615007923056, 1.7246795120949932, -1.0324214776923775, -3.4631114657967683]	9	57
Glycolisis	['ADH1A', 'ADH1B', 'ADH1C', 'ADH4', 'ADH6', 'ADH7', 'ALDH2', 'ALDOA', 'ALDOB', 'ENO1', 'ENO3', 'FBP1', 'G6PC', 'GAPDH', 'GAPDHS', 'GCK', 'GPI', 'HK1', 'HK2', 'HK3', 'LDHA', 'LDHB', 'LDHC', 'NDC1', 'NUP205', 'NUP62', 'PCK1', 'PCK2', 'PDHA1', 'PFKFB1', 'PFKL', 'PFKM', 'PGAM2', 'PGK1', 'PGM2', 'PKLR', 'PKM', 'RANBP2', 'SEC13', 'TPR']	['ADH1A', 'ADH1B', 'ADH1C', 'ADH7', 'ALDH2', 'ALDOB', 'ENO3', 'HK3', 'PCK1']	[10.04912248247958, 9.761172312348318, 3.7887392438902574, -1.6560455987826388, 1.3143045954607522, 1.532145802277708, 2.102877180640303, 1.867727540037086, 2.7673784463466657]	9	40
Glutamine Metabolism	['ASNS', 'ASPA', 'ASPG', 'DGLUCY', 'FOLH1', 'FOLH1B', 'GADL1', 'GLRX', 'GLS', 'GLS2', 'GLUD1', 'GLUL', 'GOT1', 'GOT2', 'GPT', 'GRIN1', 'KYAT1', 'LTC4S', 'NAALAD2', 'NAT8L', 'OAT', 'PHGDH', 'PSAT1', 'PSPH', 'PTGES', 'PYCR1', 'PYCR2', 'PYCR3', 'RIMKLA', 'RIMKLB', 'SERINC1', 'SERINC2', 'SERINC3', 'SERINC5', 'SRR']	['ASNS', 'ASPA', 'FOLH1B', 'GLRX', 'GLUL', 'GPT', 'LTC4S', 'NAT8L', 'PSAT1']	[1.5694397837450513, 2.298805536855616, -1.6280312226130422, 1.8368095425711013, 1.3640632108675623, 1.7052567344388683, -1.5299999781892477, 2.9746889114708126, 1.937754485576557]	9	35
Nucleotide Salvage	['ADA', 'ADAL', 'ADK', 'AMPD1', 'AMPD2', 'AMPD3', 'APRT', 'CDA', 'DCK', 'DGUOK', 'GMPR', 'GMPR2', 'HPRT1', 'PNP', 'PUDP', 'TK1', 'TK2', 'TYMP', 'UCK1', 'UCK2', 'UCKL1', 'UPP1', 'UPP2']	['CDA', 'DCK', 'GMPR', 'PNP', 'TK1', 'TYMP', 'UPP1', 'UPP2']	[-3.180500567835775, -1.7955227781518508, 1.4096694000223855, -1.5083953483262496, -3.240617510213334, 2.239920647048466, 2.610719774308293, 1.2205991395133975]	8	23
Endocytosis	['ACAP2', 'AP2S1', 'APOB', 'ARF5', 'ARPC4', 'CBL', 'CD3D', 'CD3G', 'CD4', 'CHMP2A', 'CHMP6', 'COPS6', 'EEA1', 'EGFR', 'FOLR1', 'FOLR3', 'GAPVD1', 'GPS1', 'HLA-A', 'HLA-C', 'HLA-E', 'HRAS', 'HSPA2', 'IL2RA', 'ITCH', 'NEDD8', 'PIK3C2A', 'SLC2A8', 'SMAD2', 'SMAD3', 'SNF8', 'STAM2', 'TF', 'TFRC', 'TRAF6', 'USP8', 'VPS28', 'WASHC4']	['APOB', 'CHMP2A', 'FOLR1', 'FOLR3', 'HLA-E', 'IL2RA', 'SLC2A8', 'TFRC']	[1.1702514399641009, 1.0031070029370952, -1.218726104138678, -1.721099188707185, 1.4789560364346095, 1.349266803477873, -3.9464189597951562, 1.085867664257596]	8	38
Autophagy	['AKT1', 'AKT1S1', 'AKT2', 'AKT3', 'ATG101', 'ATG2B', 'BAD', 'BCL2', 'BCL2L1', 'CHMP2A', 'CHMP6', 'CTSD', 'CTSL', 'DEPTOR', 'ERN1', 'GABARAP', 'HIF1A', 'HRAS', 'KRAS', 'LAMTOR2', 'LAMTOR4', 'LAMTOR5', 'MAP1LC3B', 'MAP2K1', 'MAP2K2', 'MAPK1', 'MAPK8', 'MLST8', 'MRAS', 'MTOR', 'NRAS', 'PDPK1', 'PIK3CA', 'PIK3CB', 'PIK3CD', 'PIK3R1', 'PIK3R2', 'PIK3R3', 'PIK3R4', 'PRKAA1', 'PRKAA2', 'PRKAB1', 'PRKAB…	['BCL2', 'BCL2L1', 'CHMP2A', 'DEPTOR', 'MAP2K2', 'PIK3CD', 'PIK3R1', 'PRKAB2']	[1.1601743539479916, 1.2750895951950525, 1.0031070029370952, 2.159263451107706, 1.0672049652760291, 1.0629210845332506, 1.0434120241261944, 1.0056369833222027]	8	54
Vitamin & Cofactor Metabolism	['ACACA', 'ACACB', 'AKR1C4', 'AKT1', 'AOX1', 'APOA1', 'APOA2', 'APOA4', 'APOB', 'APOC2', 'APOC3', 'APOE', 'APOM', 'CYP8B1', 'FASN', 'IDH1', 'NADK', 'NADK2', 'NOS3', 'NT5E', 'PTGS2', 'RBP4', 'SHMT1', 'SHMT2', 'SLC2A1', 'SLC2A3', 'TTPA', 'TTR']	['ACACB', 'AOX1', 'APOB', 'APOE', 'CYP8B1', 'RBP4', 'SLC2A3', 'TTPA']	[1.5875141374685393, 3.558396003467803, 1.1702514399641009, 5.777500740063076, 1.854322544804365, 1.5683222350333281, -1.2223924213364479, 1.3716493732955704]	8	28
Fatty Acid Oxidation	['ACAA2', 'ACADL', 'ACAT1', 'ACAT2', 'ACOT12', 'ACOX1', 'ADH1A', 'ADH1B', 'ADH1C', 'ADH4', 'ADH6', 'ADH7', 'ALDH2', 'CPT1A', 'CYP4A11', 'CYP4A22', 'ECHS1', 'EHHADH', 'GCDH', 'HADH', 'MCAT', 'PRKAA2', 'PRKAB2', 'PRKAG2']	['ACAT2', 'ADH1A', 'ADH1B', 'ADH1C', 'ADH7', 'ALDH2', 'PRKAB2']	[-1.2034983688751724, 10.04912248247958, 9.761172312348318, 3.7887392438902574, -1.6560455987826388, 1.3143045954607522, 1.0056369833222027]	7	24
Tryptophan Kynurenine Metabolism	['AADAT', 'AANAT', 'ACAT1', 'ACAT2', 'ACMSD', 'AFMID', 'ALDH2', 'AOC1', 'AOX1', 'ASMT', 'CAT', 'CYP1A1', 'CYP1A2', 'CYP1B1', 'DDC', 'ECHS1', 'EHHADH', 'GCDH', 'HAAO', 'HADH', 'IDO1', 'IDO2', 'IL4I1', 'INMT', 'KMO', 'KYAT1', 'KYAT3', 'KYNU', 'OGDH', 'OGDHL', 'TDO2', 'TPH1']	['ACAT2', 'ACMSD', 'ALDH2', 'AOX1', 'IL4I1', 'INMT', 'KYNU']	[-1.2034983688751724, 1.714908673293009, 1.3143045954607522, 3.558396003467803, 1.8305807636955191, 2.7030093509696034, 1.7613890681054238]	7	32
Mitochondrial Respiration	['ATP5F1D', 'ATP5ME', 'ATP6V1F', 'COX14', 'COX4I1', 'COX5A', 'COX5B', 'COX6A1', 'COX6B1', 'COX7B', 'COX7C', 'COX8A', 'CS', 'D2HGDH', 'FAHD1', 'FH', 'GLUD1', 'IDH2', 'IDH3A', 'IDH3B', 'IDH3G', 'L2HGDH', 'LDHA', 'LDHB', 'LDHC', 'ME2', 'MPC1', 'MPC2', 'NCOA2', 'NCOR1', 'NDUFA1', 'NDUFA11', 'NDUFA12', 'NDUFA13', 'NDUFA2', 'NDUFA3', 'NDUFA4', 'NDUFA6', 'NDUFA7', 'NDUFB1', 'NDUFB10', 'NDUFB11', 'NDUFB2…	['IDH2', 'PDK4', 'PPARGC1A', 'PRKAB2', 'SLC16A8', 'SOD2']	[-1.9133882846131893, 7.685342983750967, 2.2419727903059647, 1.0056369833222027, -1.4434459144645977, 4.018559176696669]	6	73
Amino Acid Transporters	['SLC16A11', 'SLC16A13', 'SLC16A2', 'SLC16A6', 'SLC16A7', 'SLC1A5', 'SLC27A1', 'SLC3A1', 'SLC3A2', 'SLC6A12', 'SLC6A18', 'SLC6A19', 'SLC7A11', 'SLC7A5', 'SLC7A9']	['SLC16A11', 'SLC16A6', 'SLC3A1', 'SLC3A2', 'SLC6A19', 'SLC7A11']	[1.7052567344388683, -2.3414682812830074, 1.2097923845568146, 1.7246795120949932, -1.3089958618685191, 1.6458329694111133]	6	15
MYC	['CAD', 'CCNA2', 'ENO1', 'FASLG', 'FASN', 'HERC1', 'HSPA4', 'HSPE1', 'LDHA', 'MYC', 'NME1', 'NME2', 'NPM1', 'ODC1', 'PPAT', 'RPL23', 'SRM', 'TFRC', 'THBS1', 'TP53']	['CCNA2', 'FASLG', 'MYC', 'TFRC', 'TP53']	[-4.1486743013459035, 1.0062589904716828, 1.9234715350111953, 1.085867664257596, 1.0336578098877292]	5	20
Arginine Metabolism	['ACY1', 'ARG1', 'ASL', 'ASS1', 'CPS1', 'GLS', 'GLS2', 'GLUD1', 'GLUL', 'GOT1', 'GOT2', 'GPT', 'NOS1', 'NOS2', 'NOS3', 'OTC']	['GLUL', 'GPT', 'NOS1', 'NOS2', 'OTC']	[1.3640632108675623, 1.7052567344388683, 1.6098371693601854, -1.6815168548260095, 1.3133660813839385]	5	16
Hypoxia	['CA9', 'HIF1A', 'HIF3A', 'PSMA3', 'PSMA7', 'PSMB1', 'PSMB10', 'PSMB3', 'PSMC1', 'PSMD13', 'PSME2', 'SEM1', 'VEGFA', 'VHL']	['CA9', 'HIF3A', 'PSMB10', 'SEM1']	[1.1228567477855336, 5.222952365081451, 1.2560666130550573, 2.0]	4	14
Glucose Transport	['SLC2A1', 'SLC2A14', 'SLC2A3', 'SLC2A5', 'SLC2A6', 'SLC2A8']	['SLC2A3', 'SLC2A5', 'SLC2A6', 'SLC2A8']	[-1.2223924213364479, 1.1625915564992009, -1.1773767526231076, -3.9464189597951562]	4	6
KEAP1 NRF2 Pathway	['FDX1', 'FDXR', 'HMOX1', 'KEAP1', 'MGST3', 'NFE2L2', 'NQO1']	['FDXR', 'HMOX1', 'NFE2L2']	[1.8097219366015205, -1.3300549068579606, 1.053193082632508]	3	7
Fatty Acid Synthesis	['ACACA', 'ACACB', 'ACSF3', 'CBR4', 'FABP5', 'FASN', 'HACD2', 'HSD17B8', 'MCAT', 'SCD', 'SLC25A1', 'TBXAS1', 'TECR']	['ACACB', 'SCD', 'TBXAS1']	[1.5875141374685393, 1.0234876022759953, 1.1879329505930751]	3	13
p53 Pathway	['AKT1', 'AKT2', 'AKT3', 'COX14', 'COX4I1', 'COX5A', 'COX5B', 'COX6A1', 'COX6B1', 'COX7B', 'COX7C', 'COX8A', 'GLS', 'GLS2', 'GPI', 'LAMTOR2', 'LAMTOR4', 'LAMTOR5', 'MLST8', 'MTOR', 'NDUFA4', 'PRDX1', 'PRKAA1', 'PRKAA2', 'PRKAB1', 'PRKAB2', 'PRKAG1', 'PRKAG2', 'PTEN', 'RPTOR', 'RRAGC', 'TIGAR', 'TP53', 'TP63', 'TXN', 'TXNRD1', 'YWHAZ']	['PRKAB2', 'TIGAR', 'TP53']	[1.0056369833222027, 1.4159105371517122, 1.0336578098877292]	3	37
