# Supplementary material for: Deciphering the Transcriptional Metabolic Profile of Adipose-Derived Stem Cells During Osteogenic Differentiation and Epigenetic Drug Treatment
Source: Cells. 2025 Jan 17;14(2):135. doi: 10.3390/cells14020135 (PMC11763738; doi:10.3390/cells14020135)
Supplement: Supplementary file 1 [file cells-14-00135-s001.zip › Supplementary Table S2.xlsx]

## Sheet: Legend
Supplementary Table S2. Nanostring pathway annotation at distinct time points of RG108 treatment. Total number of genes in each Nanostring Pathway and number of modulated genes, as well as relative log2 fold changes, are reported.

## Sheet: RG108 T7 vs DMSO T7
Metabolic Pathways Panel Functional Annotations	Genes in the Pathway	Modulated Genes	Fold Changes	Modulated Gene Count	Total Gene Count
Cytokine & Chemokine Signaling	['A2M', 'AKT1', 'AKT2', 'AKT3', 'ALOX12', 'ALOX15', 'ALOX5', 'AOX1', 'BCL2', 'BCL2L1', 'BIRC3', 'BRAF', 'CBL', 'CCL13', 'CCL19', 'CCL4', 'CCL5', 'CCND1', 'CD27', 'CD36', 'CD4', 'CD40LG', 'CSF3R', 'CXCL9', 'CXCR6', 'EGFR', 'FASLG', 'FLT1', 'FLT3', 'FPR1', 'GNG12', 'GSK3B', 'HIF1A', 'HLA-A', 'HLA-C', 'HLA-DQA1', 'HLA-DRB1', 'HLA-E', 'HMOX1', 'HRAS', 'IFNG', 'IL10', 'IL2', 'IL21R', 'IL2RA', 'IL4', '…	['ALOX12', 'CD36', 'HLA-DQA1', 'IFNG', 'IL10', 'IL2', 'IL21R', 'IRF1', 'ITGAM', 'LTB', 'S100A12', 'TNF', 'TNFRSF4']	[-1.5056992221965027, -1.0917522498938608, -1.4116308978355943, -2.14144854956305, -1.3987093293748436, -1.037313158468056, 1.3171901758806994, 1.032324616767779, -1.0931094043914815, 1.4535116470934795, 1.0282336807289443, 1.1195386981985387, -1.1954253737361784]	13	124
Amino Acid Synthesis	['AADAT', 'ACAA2', 'ACAT1', 'ACAT2', 'ACSF3', 'ADH1A', 'ADH1B', 'ADH1C', 'ADH4', 'ADH6', 'ADH7', 'AGXT', 'AGXT2', 'ALDH2', 'AMDHD1', 'AOC1', 'AOC3', 'AOX1', 'ARG1', 'ASH1L', 'ASL', 'ASNS', 'ASPA', 'ASS1', 'BHMT', 'BHMT2', 'CAD', 'CPS1', 'DAO', 'DDC', 'DMGDH', 'ECHS1', 'EHHADH', 'EZH2', 'FAH', 'FAHD1', 'FOLH1', 'FTCD', 'GAD1', 'GATM', 'GCDH', 'GCLC', 'GLS', 'GLS2', 'GLUD1', 'GLUL', 'GLYAT', 'GLYCT…	['ACSF3', 'ADH1C', 'ADH4', 'ADH6', 'ADH7', 'DDC', 'FTCD', 'GLS2', 'HDC', 'PRODH2']	[1.4714508081841102, 1.2850673081100215, 1.4535116470934795, 1.0370131906863558, 1.8566358248288224, 1.0447879217468379, -1.0986280327277158, 1.0447879217468379, -1.1758498353994178, -1.0451887737662553]	10	95
Glycolisis	['ADH1A', 'ADH1B', 'ADH1C', 'ADH4', 'ADH6', 'ADH7', 'ALDH2', 'ALDOA', 'ALDOB', 'ENO1', 'ENO3', 'FBP1', 'G6PC', 'GAPDH', 'GAPDHS', 'GCK', 'GPI', 'HK1', 'HK2', 'HK3', 'LDHA', 'LDHB', 'LDHC', 'NDC1', 'NUP205', 'NUP62', 'PCK1', 'PCK2', 'PDHA1', 'PFKFB1', 'PFKL', 'PFKM', 'PGAM2', 'PGK1', 'PGM2', 'PKLR', 'PKM', 'RANBP2', 'SEC13', 'TPR']	['ADH1C', 'ADH4', 'ADH6', 'ADH7', 'GAPDHS', 'GCK', 'HK3', 'PCK1', 'PFKFB1']	[1.2850673081100215, 1.4535116470934795, 1.0370131906863558, 1.8566358248288224, 1.0447879217468379, 1.8955821050693393, -1.7840224182269802, -1.0336307778812799, -2.1296352804165957]	9	40
TCR & Costimulatory Signaling	['ADORA2A', 'AKT1', 'AKT2', 'AKT3', 'CARD11', 'CD247', 'CD27', 'CD274', 'CD276', 'CD28', 'CD3D', 'CD3E', 'CD3G', 'CD4', 'CD40LG', 'CD8A', 'CD8B', 'CTLA4', 'GRAP2', 'GSK3B', 'HRAS', 'ICOS', 'IFNG', 'IL10', 'IL2', 'IL4', 'ITK', 'KIR3DL3', 'KRAS', 'LAG3', 'LAT', 'LCK', 'MAP2K1', 'MAP2K2', 'MAPK1', 'NFKB1', 'NRAS', 'PDCD1', 'PDCD1LG2', 'PDPK1', 'PIK3CA', 'PIK3CB', 'PIK3CD', 'PIK3R1', 'PIK3R2', 'PIK3R…	['CARD11', 'CD247', 'ICOS', 'IFNG', 'IL10', 'IL2', 'PDCD1', 'TNF', 'TNFRSF4']	[-1.5056992221965027, -1.0, 2.2161712170394092, -2.14144854956305, -1.3987093293748436, -1.037313158468056, 1.277046496206518, 1.1195386981985387, -1.1954253737361784]	9	55
Fatty Acid Oxidation	['ACAA2', 'ACADL', 'ACAT1', 'ACAT2', 'ACOT12', 'ACOX1', 'ADH1A', 'ADH1B', 'ADH1C', 'ADH4', 'ADH6', 'ADH7', 'ALDH2', 'CPT1A', 'CYP4A11', 'CYP4A22', 'ECHS1', 'EHHADH', 'GCDH', 'HADH', 'MCAT', 'PRKAA2', 'PRKAB2', 'PRKAG2']	['ACOT12', 'ADH1C', 'ADH4', 'ADH6', 'ADH7', 'CYP4A11']	[-1.4116308978355943, 1.2850673081100215, 1.4535116470934795, 1.0370131906863558, 1.8566358248288224, -1.894131364893177]	6	24
Transcriptional Regulation	['AR', 'ASCL1', 'ATF4', 'ATF7', 'CLOCK', 'CREB3L3', 'EOMES', 'FOXM1', 'FOXP3', 'HIF1A', 'HIF3A', 'HNF4A', 'HSF1', 'HSF2', 'IRF1', 'IRF4', 'KMT2A', 'KMT2D', 'KMT2E', 'MYB', 'MYBL1', 'MYBL2', 'MYC', 'MYCL', 'MYCN', 'NFAT5', 'NFE2L2', 'NFKB1', 'NFKB2', 'NR2F1', 'PPARG', 'RELA', 'REST', 'RUNX1', 'RUNX2', 'SOX2', 'SPIB', 'SREBF1', 'SREBF2', 'STAT1', 'STAT3', 'STAT5A', 'STAT6', 'TBX21', 'TP53', 'TP63',…	['EOMES', 'IRF1', 'MYB', 'MYCN', 'SPIB', 'TP63']	[1.1774126737820538, 1.032324616767779, 1.9139907558911593, 1.277046496206518, -1.3806040022149697, 1.1292830169449666]	6	58
Vitamin & Cofactor Metabolism	['ACACA', 'ACACB', 'AKR1C4', 'AKT1', 'AOX1', 'APOA1', 'APOA2', 'APOA4', 'APOB', 'APOC2', 'APOC3', 'APOE', 'APOM', 'CYP8B1', 'FASN', 'IDH1', 'NADK', 'NADK2', 'NOS3', 'NT5E', 'PTGS2', 'RBP4', 'SHMT1', 'SHMT2', 'SLC2A1', 'SLC2A3', 'TTPA', 'TTR']	['AKR1C4', 'APOC2', 'APOE', 'CYP8B1', 'SLC2A3']	[2.419750652901873, 1.1579401184529021, -1.0623301818472712, -1.3055025469742512, 1.8586685930630071]	5	28
TLR Signaling	['APOB', 'BIRC3', 'BTK', 'CD14', 'CD180', 'CD36', 'CTSL', 'CTSS', 'EEA1', 'ITGAM', 'ITGB2', 'LY86', 'LY96', 'MAP2K1', 'MAP2K3', 'MAPK1', 'MAPK8', 'MYD88', 'NFKB1', 'NFKB2', 'NOD2', 'PIK3R4', 'RELA', 'RPS6KA1', 'S100A1', 'S100A12', 'TBK1', 'TLR10', 'TLR2', 'TLR4', 'TLR7', 'TRAF6']	['CD36', 'ITGAM', 'S100A12', 'TLR2']	[-1.0917522498938608, -1.0931094043914815, 1.0282336807289443, 1.045803689613125]	4	32
AMPK	['ACACA', 'ACACB', 'AKT1', 'AKT1S1', 'AKT2', 'AKT3', 'CAB39', 'CCNA1', 'CCNA2', 'CCND1', 'CD36', 'CPT1A', 'CREB3L3', 'FASN', 'FBP1', 'G6PC', 'GYS2', 'HNF4A', 'INSR', 'LEPR', 'MLYCD', 'MTOR', 'PCK1', 'PCK2', 'PDPK1', 'PFKFB1', 'PFKL', 'PFKM', 'PIK3CA', 'PIK3CB', 'PIK3CD', 'PIK3R1', 'PIK3R2', 'PIK3R3', 'PPARG', 'PPARGC1A', 'PRKAA1', 'PRKAA2', 'PRKAB1', 'PRKAB2', 'PRKAG1', 'PRKAG2', 'RPS6KB1', 'RPS6…	['CD36', 'GYS2', 'PCK1', 'PFKFB1']	[-1.0917522498938608, 1.0159415438690216, -1.0336307778812799, -2.1296352804165957]	4	48
MAPK	['AKT1', 'AKT2', 'AKT3', 'ATF4', 'BRAF', 'CACNA1A', 'CACNA1E', 'CACNB4', 'CACNG2', 'CACNG3', 'CACNG7', 'CD14', 'CMKLR1', 'EFNA4', 'EGFR', 'FASLG', 'FGF1', 'FLT1', 'FLT3', 'GNG12', 'HRAS', 'HSPA2', 'INSR', 'KRAS', 'MAP2K1', 'MAP2K2', 'MAP2K3', 'MAP3K12', 'MAPK1', 'MAPK8', 'MAPK8IP1', 'MAPT', 'MRAS', 'MYC', 'MYD88', 'NFKB1', 'NFKB2', 'NGFR', 'NRAS', 'PDGFB', 'PDGFRB', 'PPM1A', 'PRKCG', 'PTPN5', 'RE…	['CACNA1E', 'CACNG2', 'MAPT', 'TNF']	[1.4535116470934795, 1.3975923648194346, -1.1421418449287744, 1.1195386981985387]	4	53
Antigen Presentation	['AP2S1', 'BTK', 'CD14', 'CD36', 'CDC20', 'CTSA', 'CTSD', 'CTSL', 'CTSS', 'CYBB', 'HERC1', 'HLA-A', 'HLA-C', 'HLA-DQA1', 'HLA-DRB1', 'HLA-E', 'ITCH', 'ITGB5', 'KEAP1', 'KIF2C', 'LAG3', 'LY96', 'MYD88', 'PSMA3', 'PSMA7', 'PSMB1', 'PSMB10', 'PSMB3', 'PSMC1', 'PSMD13', 'PSME2', 'SEC13', 'TLR2', 'TLR4', 'UBE2C', 'VHL']	['CD36', 'HLA-DQA1', 'TLR2']	[-1.0917522498938608, -1.4116308978355943, 1.045803689613125]	3	36
Glutamine Metabolism	['ASNS', 'ASPA', 'ASPG', 'DGLUCY', 'FOLH1', 'FOLH1B', 'GADL1', 'GLRX', 'GLS', 'GLS2', 'GLUD1', 'GLUL', 'GOT1', 'GOT2', 'GPT', 'GRIN1', 'KYAT1', 'LTC4S', 'NAALAD2', 'NAT8L', 'OAT', 'PHGDH', 'PSAT1', 'PSPH', 'PTGES', 'PYCR1', 'PYCR2', 'PYCR3', 'RIMKLA', 'RIMKLB', 'SERINC1', 'SERINC2', 'SERINC3', 'SERINC5', 'SRR']	['FOLH1B', 'GLS2', 'GRIN1']	[-1.492703992869168, 1.0447879217468379, 1.2390071351873442]	3	35
NF-kB	['BCL2', 'BCL2A1', 'BCL2L1', 'BIRC3', 'BTK', 'CARD11', 'CCL13', 'CCL19', 'CCL4', 'CD14', 'CD40LG', 'LAT', 'LCK', 'LTA', 'LTB', 'LY96', 'MYD88', 'NFKB1', 'NFKB2', 'PLCG1', 'PTGS2', 'RELA', 'TLR4', 'TNF', 'TRAF1', 'TRAF6', 'ZAP70']	['CARD11', 'LTB', 'TNF']	[-1.5056992221965027, 1.4535116470934795, 1.1195386981985387]	3	27
Nucleotide Synthesis	['ADA', 'ADK', 'AK3', 'AMPD1', 'AMPD2', 'AMPD3', 'APRT', 'CAD', 'CDA', 'CDK9', 'CTPS1', 'DCK', 'DGUOK', 'GART', 'GDA', 'GMPR', 'GMPR2', 'GMPS', 'HPRT1', 'IMPDH1', 'IMPDH2', 'NME1', 'NME2', 'NPR1', 'NPR2', 'NT5E', 'PGM2', 'PKLR', 'PKM', 'PNP', 'POLE', 'PPAT', 'PRIM1', 'PRIM2', 'PRPS1', 'RRM1', 'RRM2', 'TK1', 'TK2', 'TYMP', 'TYMS', 'UCK1', 'UCK2', 'UCKL1', 'UMPS', 'UPP1', 'UPP2', 'XDH']	['AMPD1', 'UPP2', 'XDH']	[-1.5849625007211563, 1.0710830980614827, 1.8129144473995047]	3	48

## Sheet: RG108 T21 vs DMSO T21
Metabolic Pathways Panel Functional Annotations	Genes in the Pathway	Modulated Genes	Fold Changes	Modulated Gene Count	Total Gene Count
TCR & Costimulatory Signaling	['ADORA2A', 'AKT1', 'AKT2', 'AKT3', 'CARD11', 'CD247', 'CD27', 'CD274', 'CD276', 'CD28', 'CD3D', 'CD3E', 'CD3G', 'CD4', 'CD40LG', 'CD8A', 'CD8B', 'CTLA4', 'GRAP2', 'GSK3B', 'HRAS', 'ICOS', 'IFNG', 'IL10', 'IL2', 'IL4', 'ITK', 'KIR3DL3', 'KRAS', 'LAG3', 'LAT', 'LCK', 'MAP2K1', 'MAP2K2', 'MAPK1', 'NFKB1', 'NRAS', 'PDCD1', 'PDCD1LG2', 'PDPK1', 'PIK3CA', 'PIK3CB', 'PIK3CD', 'PIK3R1', 'PIK3R2', 'PIK3R…	['ADORA2A', 'CARD11', 'CD247', 'CD274', 'CD3D', 'CD3E', 'CD3G', 'CD8A', 'GRAP2', 'KIR3DL3', 'PIK3R3', 'PTPRC', 'TNFRSF4']	[1.6732823037079423, -1.3108729063783666, -1.505735809570581, 2.371347648931637, 2.2662186623010747, 1.4302794415625617, 1.0756642699320722, -1.505735809570581, -1.5922858415270151, 1.1844245711374273, 2.7031942679819756, -1.264530201759275, -1.103918951456592]	13	55
Cytokine & Chemokine Signaling	['A2M', 'AKT1', 'AKT2', 'AKT3', 'ALOX12', 'ALOX15', 'ALOX5', 'AOX1', 'BCL2', 'BCL2L1', 'BIRC3', 'BRAF', 'CBL', 'CCL13', 'CCL19', 'CCL4', 'CCL5', 'CCND1', 'CD27', 'CD36', 'CD4', 'CD40LG', 'CSF3R', 'CXCL9', 'CXCR6', 'EGFR', 'FASLG', 'FLT1', 'FLT3', 'FPR1', 'GNG12', 'GSK3B', 'HIF1A', 'HLA-A', 'HLA-C', 'HLA-DQA1', 'HLA-DRB1', 'HLA-E', 'HMOX1', 'HRAS', 'IFNG', 'IL10', 'IL2', 'IL21R', 'IL2RA', 'IL4', '…	['CCL5', 'CSF3R', 'CXCL9', 'FPR1', 'HLA-DQA1', 'IL21R', 'IL2RA', 'IRF1', 'PIK3R3', 'TNFRSF17', 'TNFRSF4']	[2.1467417306052727, 1.1663583864221199, 1.344494862957567, -1.1808961192633156, -1.670480571907213, -1.7380664679631483, -1.1613338528847976, 1.6662626028230045, 2.7031942679819756, 2.300394933337721, -1.103918951456592]	11	124
Amino Acid Synthesis	['AADAT', 'ACAA2', 'ACAT1', 'ACAT2', 'ACSF3', 'ADH1A', 'ADH1B', 'ADH1C', 'ADH4', 'ADH6', 'ADH7', 'AGXT', 'AGXT2', 'ALDH2', 'AMDHD1', 'AOC1', 'AOC3', 'AOX1', 'ARG1', 'ASH1L', 'ASL', 'ASNS', 'ASPA', 'ASS1', 'BHMT', 'BHMT2', 'CAD', 'CPS1', 'DAO', 'DDC', 'DMGDH', 'ECHS1', 'EHHADH', 'EZH2', 'FAH', 'FAHD1', 'FOLH1', 'FTCD', 'GAD1', 'GATM', 'GCDH', 'GCLC', 'GLS', 'GLS2', 'GLUD1', 'GLUL', 'GLYAT', 'GLYCT…	['ACSF3', 'FOLH1', 'GLS2', 'IL4I1', 'MAT1A', 'NAT8L', 'OGDHL', 'SDS']	[1.925999418556223, 1.2763312284472514, 1.0536379636020732, -1.769180219031376, 2.1129528160043893, -1.1025025393487915, 1.8827724216473505, 1.8010959315859216]	8	95
AMPK	['ACACA', 'ACACB', 'AKT1', 'AKT1S1', 'AKT2', 'AKT3', 'CAB39', 'CCNA1', 'CCNA2', 'CCND1', 'CD36', 'CPT1A', 'CREB3L3', 'FASN', 'FBP1', 'G6PC', 'GYS2', 'HNF4A', 'INSR', 'LEPR', 'MLYCD', 'MTOR', 'PCK1', 'PCK2', 'PDPK1', 'PFKFB1', 'PFKL', 'PFKM', 'PIK3CA', 'PIK3CB', 'PIK3CD', 'PIK3R1', 'PIK3R2', 'PIK3R3', 'PPARG', 'PPARGC1A', 'PRKAA1', 'PRKAA2', 'PRKAB1', 'PRKAB2', 'PRKAG1', 'PRKAG2', 'RPS6KB1', 'RPS6…	['CCNA1', 'G6PC', 'GYS2', 'HNF4A', 'PCK1', 'PIK3R3', 'PRKAA2']	[1.906177977643479, 1.2270689085459212, -1.1797480839279544, -1.2974938765771669, -1.699979161061079, 2.7031942679819756, -1.4894736602329435]	7	48
Endocytosis	['ACAP2', 'AP2S1', 'APOB', 'ARF5', 'ARPC4', 'CBL', 'CD3D', 'CD3G', 'CD4', 'CHMP2A', 'CHMP6', 'COPS6', 'EEA1', 'EGFR', 'FOLR1', 'FOLR3', 'GAPVD1', 'GPS1', 'HLA-A', 'HLA-C', 'HLA-E', 'HRAS', 'HSPA2', 'IL2RA', 'ITCH', 'NEDD8', 'PIK3C2A', 'SLC2A8', 'SMAD2', 'SMAD3', 'SNF8', 'STAM2', 'TF', 'TFRC', 'TRAF6', 'USP8', 'VPS28', 'WASHC4']	['CD3D', 'CD3G', 'FOLR1', 'IL2RA', 'SLC2A8']	[2.2662186623010747, 1.0756642699320722, 1.3793563749364322, -1.1613338528847976, 1.9068905956085187]	5	38
Glycolisis	['ADH1A', 'ADH1B', 'ADH1C', 'ADH4', 'ADH6', 'ADH7', 'ALDH2', 'ALDOA', 'ALDOB', 'ENO1', 'ENO3', 'FBP1', 'G6PC', 'GAPDH', 'GAPDHS', 'GCK', 'GPI', 'HK1', 'HK2', 'HK3', 'LDHA', 'LDHB', 'LDHC', 'NDC1', 'NUP205', 'NUP62', 'PCK1', 'PCK2', 'PDHA1', 'PFKFB1', 'PFKL', 'PFKM', 'PGAM2', 'PGK1', 'PGM2', 'PKLR', 'PKM', 'RANBP2', 'SEC13', 'TPR']	['ALDOB', 'G6PC', 'GAPDHS', 'HK3', 'PCK1']	[-1.1277555471983727, 1.2270689085459212, 1.2019765847823538, -1.266417045228446, -1.699979161061079]	5	40
Amino Acid Transporters	['SLC16A11', 'SLC16A13', 'SLC16A2', 'SLC16A6', 'SLC16A7', 'SLC1A5', 'SLC27A1', 'SLC3A1', 'SLC3A2', 'SLC6A12', 'SLC6A18', 'SLC6A19', 'SLC7A11', 'SLC7A5', 'SLC7A9']	['SLC16A11', 'SLC6A12', 'SLC6A19', 'SLC7A9']	[-1.517323783845793, 1.0536379636020732, 1.6730934109998215, -1.670480571907213]	4	15
Glutamine Metabolism	['ASNS', 'ASPA', 'ASPG', 'DGLUCY', 'FOLH1', 'FOLH1B', 'GADL1', 'GLRX', 'GLS', 'GLS2', 'GLUD1', 'GLUL', 'GOT1', 'GOT2', 'GPT', 'GRIN1', 'KYAT1', 'LTC4S', 'NAALAD2', 'NAT8L', 'OAT', 'PHGDH', 'PSAT1', 'PSPH', 'PTGES', 'PYCR1', 'PYCR2', 'PYCR3', 'RIMKLA', 'RIMKLB', 'SERINC1', 'SERINC2', 'SERINC3', 'SERINC5', 'SRR']	['FOLH1', 'GADL1', 'GLS2', 'NAT8L']	[1.2763312284472514, -1.767619169810394, 1.0536379636020732, -1.1025025393487915]	4	35
MAPK	['AKT1', 'AKT2', 'AKT3', 'ATF4', 'BRAF', 'CACNA1A', 'CACNA1E', 'CACNB4', 'CACNG2', 'CACNG3', 'CACNG7', 'CD14', 'CMKLR1', 'EFNA4', 'EGFR', 'FASLG', 'FGF1', 'FLT1', 'FLT3', 'GNG12', 'HRAS', 'HSPA2', 'INSR', 'KRAS', 'MAP2K1', 'MAP2K2', 'MAP2K3', 'MAP3K12', 'MAPK1', 'MAPK8', 'MAPK8IP1', 'MAPT', 'MRAS', 'MYC', 'MYD88', 'NFKB1', 'NFKB2', 'NGFR', 'NRAS', 'PDGFB', 'PDGFRB', 'PPM1A', 'PRKCG', 'PTPN5', 'RE…	['CACNG2', 'MAPK8IP1', 'MAPT', 'PRKCG']	[-1.6360733666452072, 1.1844245711374273, 1.356447035442538, -1.0089516008445283]	4	53
Tryptophan Kynurenine Metabolism	['AADAT', 'AANAT', 'ACAT1', 'ACAT2', 'ACMSD', 'AFMID', 'ALDH2', 'AOC1', 'AOX1', 'ASMT', 'CAT', 'CYP1A1', 'CYP1A2', 'CYP1B1', 'DDC', 'ECHS1', 'EHHADH', 'GCDH', 'HAAO', 'HADH', 'IDO1', 'IDO2', 'IL4I1', 'INMT', 'KMO', 'KYAT1', 'KYAT3', 'KYNU', 'OGDH', 'OGDHL', 'TDO2', 'TPH1']	['ACMSD', 'CYP1A2', 'IL4I1', 'OGDHL']	[-1.0060745144096843, -1.0686038139990235, -1.769180219031376, 1.8827724216473505]	4	32
mTOR	['AKT1', 'AKT1S1', 'AKT2', 'AKT3', 'ATP6V1F', 'BRAF', 'CAB39', 'DEPTOR', 'FNIP1', 'FNIP2', 'GSK3B', 'HRAS', 'INSR', 'KRAS', 'LAMTOR2', 'LAMTOR4', 'LAMTOR5', 'MAP2K1', 'MAP2K2', 'MAPK1', 'MAPKAP1', 'MLST8', 'MTOR', 'NRAS', 'PDPK1', 'PIK3CA', 'PIK3CB', 'PIK3CD', 'PIK3R1', 'PIK3R2', 'PIK3R3', 'PPM1A', 'PRKAA1', 'PRKAA2', 'PRKAB1', 'PRKAB2', 'PRKAG1', 'PRKAG2', 'PRKCG', 'PRR5', 'PTEN', 'RICTOR', 'RPS…	['PIK3R3', 'PRKAA2', 'PRKCG', 'WNT2']	[2.7031942679819756, -1.4894736602329435, -1.0089516008445283, -1.3661470620392142]	4	57
Transcriptional Regulation	['AR', 'ASCL1', 'ATF4', 'ATF7', 'CLOCK', 'CREB3L3', 'EOMES', 'FOXM1', 'FOXP3', 'HIF1A', 'HIF3A', 'HNF4A', 'HSF1', 'HSF2', 'IRF1', 'IRF4', 'KMT2A', 'KMT2D', 'KMT2E', 'MYB', 'MYBL1', 'MYBL2', 'MYC', 'MYCL', 'MYCN', 'NFAT5', 'NFE2L2', 'NFKB1', 'NFKB2', 'NR2F1', 'PPARG', 'RELA', 'REST', 'RUNX1', 'RUNX2', 'SOX2', 'SPIB', 'SREBF1', 'SREBF2', 'STAT1', 'STAT3', 'STAT5A', 'STAT6', 'TBX21', 'TP53', 'TP63',…	['HNF4A', 'IRF1', 'MYB']	[-1.2974938765771669, 1.6662626028230045, 2.0184176336297335]	3	58
Vitamin & Cofactor Metabolism	['ACACA', 'ACACB', 'AKR1C4', 'AKT1', 'AOX1', 'APOA1', 'APOA2', 'APOA4', 'APOB', 'APOC2', 'APOC3', 'APOE', 'APOM', 'CYP8B1', 'FASN', 'IDH1', 'NADK', 'NADK2', 'NOS3', 'NT5E', 'PTGS2', 'RBP4', 'SHMT1', 'SHMT2', 'SLC2A1', 'SLC2A3', 'TTPA', 'TTR']	['CYP8B1', 'SLC2A3', 'TTPA']	[-1.197806783058175, 2.7188182474559466, -1.5509730727401323]	3	28
